# Supplementary material for: Chromatin recruitment of OGG1 requires cohesin and mediator and is essential for efficient 8-oxoG removal
Source: Nucleic Acids Res. 2020 Jul 25;48(16):9082–97. doi: 10.1093/nar/gkaa611 (PMC7498353; doi:10.1093/nar/gkaa611)
Supplement: gkaa611_Supplemental_Files [file gkaa611_supplemental_files.zip]

Archive with 2 entries (2 files):
- Lebraud et al NAR SUPPLEMENTARY INFORMATION-revision4-text and FIG.docx.pdf
- Lebraud et al Sup Table S1.xlsx
