# Supplementary material for: Chromatin recruitment of OGG1 requires cohesin and mediator and is essential for efficient 8-oxoG removal
Source: Nucleic Acids Res. 2020 Jul 25;48(16):9082–97. doi: 10.1093/nar/gkaa611 (PMC7498353; doi:10.1093/nar/gkaa611)
Supplement: gkaa611_Supplemental_Files [file gkaa611_supplemental_files.zip › Lebraud et al Sup Table S1.xlsx]

## Sheet: ScreenI_Results
					Relative %GFP+ cells (Results from most potent replicate)					Relative Nuclear Specifc Fluorescence (NSF, Results from most potent replicate)
Plate	Source_Well	Target Symbol	RefSeq	Cat. N°	Relative %GFP+	Z-Score	B-Score	Candidate gene		Relative NSF	Z-Score	B-Score	Candidate gene
1	P 1_A01	A1BG	NM_130786	SI00149786	0.450911	-4.47529	-3.2855	%GFP Inhibitor		0.319304	-3.3203	-2.22546
1	P 1_A01	A1BG	NM_130786	SI00149772	1.16783	-1.01785	-1.1504			0.909725	-0.556747	-0.421129
1	P 1_A01	A1BG	NM_130786	SI00149779	0.467721	-2.25691	-2.27313			0.753978	-0.979377	-0.210126
1	P 1_B01	A2M	NM_000014	SI02662961	0.41278	-4.55462	-2.77174			0.656403	-1.66932	-0.922852
1	P 1_B01	A2M	NM_000014	SI02662968	0.877705	-0.968286	-0.286507			0.727905	-1.33827	-1.05226
1	P 1_B01	A2M	NM_000014	SI00000007	1.26988	0.554411	1.87808			1.39983	1.56171	1.88104
1	P 1_C01	SERPINA3	NM_001085	SI00715519	0.719064	-2.24724	-0.854539			0.831134	-0.673574	-0.164361
1	P 1_C01	SERPINA3	NM_001085	SI00715526	1.07937	-0.415031	0.267209			1.25147	-0.0219197	1.61598
1	P 1_C01	SERPINA3	NM_001085	SI00715533	0.29579	-3.42163	-3.16071			0.490763	-2.01976	-1.4436
1	P 1_D01	AADAC	NM_001086	SI00021770	1.20533	1.54568	1.6557			1.34764	1.75021	1.83583
1	P 1_D01	AADAC	NM_001086	SI00021791	0.907324	-1.00289	-1.14556			0.814403	-1.01481	-1.44347
1	P 1_D01	AADAC	NM_001086	SI00021784	1.12807	-0.473478	0.17727			0.826554	-0.744685	0.0274721
1	P 1_E01	ABAT	NM_000663	SI00289219	0.837707	-1.26145	0.375686			0.607858	-1.82816	0.201325
1	P 1_E01	ABAT	NM_000663	SI00289226	1.14663	-0.135018	1.78986			1.41118	1.85292	2.89697
1	P 1_E01	ABAT	NM_000663	SI00289233	0.893446	-0.634944	-0.0368418			1.12387	-0.31417	1.34051
1	P 1_F01	ABCA1	NM_005502	SI00078099	0.833008	-1.3005	0.0377803			0.803438	-0.81679	0.418921
1	P 1_F01	ABCA1	NM_005502	SI00078092	0.682434	-2.32955	-2.27316			0.744947	-1.26502	-0.686805
1	P 1_F01	ABCA1	NM_005502	SI00078085	0.863115	-0.758858	-0.426613			0.953664	-0.33364	0.61428
1	P 1_G01	ABCA2	NM_001606	SI00289359	0.622088	-3.053	-1.49858			0.589851	-1.92127	-0.283008
1	P 1_G01	ABCA2	NM_001606	SI00289366	1.12669	-0.0932216	-0.485203			0.863801	-0.754143	-0.486825
1	P 1_G01	ABCA2	NM_001606	SI00289373	0.661872	-1.93038	-2.60668			0.773498	-0.916256	-0.513378
1	P 1_H01	ABCA3	NM_001089	SI00289387	1.08207	0.24316	2.68745			1.10153	-0.0446542	2.39456
1	P 1_H01	ABCA3	NM_001089	SI02779924	0.780898	-2.05177	-0.678129			0.610741	-1.99347	-0.610437
1	P 1_H01	ABCA3	NM_001089	SI00289401	1.31021	1.5796	2.83226			1.47701	1.86579	3.16507
1	P 1_I01	ABCB7	NM_004299	SI00062370	1.13557	0.320141	2.50253			1.24934	0.367258	1.35563
1	P 1_I01	ABCB7	NM_004299	SI00062356	0.965676	-0.355032	0.149146			1.21786	0.498949	0.0308808
1	P 1_I01	ABCB7	NM_004299	SI00062349	0.901881	-0.587741	0.174872			0.901217	-0.50324	-0.0520064
1	P 1_J01	ABCF1	NM_001090	SI00289695	0.879279	-0.916036	-0.869304			1.13551	-0.119444	-0.116313
1	P 1_J01	ABCF1	NM_001090	SI00289702	1.15744	0.569124	-0.593962			1.20776	0.34161	-0.676347
1	P 1_J01	ABCF1	NM_001090	SI00289709	0.844793	-0.907205	-1.1436			0.770579	-0.925695	-0.991341
1	P 1_K01	ABCA4	NM_000350	SI00007700	1.2337	1.76403	2.15047			1.3088	1.55526	1.10051
1	P 1_K01	ABCA4	NM_000350	SI00007693	1.07063	0.0156225	-0.475156			1.26563	0.780021	0.0360837
1	P 1_K01	ABCA4	NM_000350	SI00007686	0.570775	-1.79097	-2.38679			0.742173	-1.02927	-1.50371
1	P 1_L01	ACACA	NM_000664	SI00013622	0.930406	-0.491232	-0.672433			0.742233	-1.18694	-1.19293
1	P 1_L01	ACACA	NM_000664	SI00013643	0.350475	-4.64369	-5.5703			0.486312	-2.37673	-2.63709
1	P 1_L01	ACACA	NM_000664	SI00013636	1.20679	-0.0741366	0.0368418			1.70148	2.75013	2.92609
1	P 1_M01	ACACB	NM_001093	SI00021812	0.735798	-2.1082	-1.76665			0.767514	-1.00256	-1.07533
1	P 1_M01	ACACB	NM_001093	SI00021798	1.32196	2.43708	-0.115828			1.13679	-0.106718	-0.0104378
1	P 1_M01	ACACB	NM_001093	SI00021805	1.22597	0.786473	0.406993			0.976538	-0.259431	-0.252567
1	P 1_N01	ACADL	NM_001608	SI00290591	0.472529	-4.29567	-2.59317			0.70759	-1.31243	-1.45047
1	P 1_N01	ACADL	NM_001608	SI00290598	1.19554	0.0359495	-0.192691			1.15996	0.252096	-0.72198
1	P 1_N01	ACADL	NM_001608	SI00290605	1.07999	-0.0804008	-0.174872			1.02808	-0.113366	-0.586556
1	P 1_O01	ACADM	NM_000016	SI00000035	0.716125	-2.27166	-0.17484			0.836612	-0.731987	-1.02718
1	P 1_O01	ACADM	NM_000016	SI02779931	0.886297	-0.908395	-0.0548094			1.27027	0.378059	0.896362
1	P 1_O01	ACADM	NM_000016	SI00000042	0.222898	-4.11776	-3.7493			0.345585	-2.30003	-1.69897
1	P 1_P01	ACADS	NM_000017	SI00000063	0.893448	-0.798307	2.97559			0.723532	-1.22999	2.83438
1	P 1_P01	ACADS	NM_000017	SI00000077	1.34582	2.29503	4.5704			0.641017	-1.84799	1.54975
1	P 1_P01	ACADS	NM_000017	SI00000070	1.00544	-0.00820336	1.51444			0.826424	-0.743223	1.38907
1	P 1_A02	ACADVL	NM_000018	SI00000105	0.908593	-0.672468	0.588865			0.919048	-0.21896	0.587408
1	P 1_A02	ACADVL	NM_000018	SI00000112	0.952685	-0.626561	0.327338			0.845804	-0.863921	-0.515757
1	P 1_A02	ACADVL	NM_000018	SI00000091	1.09971	0.382603	0.399454			1.20934	0.360576	0.110193
1	P 1_B02	ACAT1	NM_000019	SI02776844	0.971824	-0.147091	0.0587646			1.01487	0.0184276	-0.465102
1	P 1_B02	ACAT1	NM_000019	SI02779938	0.815729	-1.64636	-1.20797			0.954046	-0.366238	-1.1047
1	P 1_B02	ACAT1	NM_000019	SI00000119	1.13099	0.608604	0.211737			2.316	4.88716	3.92988
1	P 1_C02	ACAT2	NM_005891	SI02636249	1.21084	1.58808	1.98646			1.79194	3.98047	3.53682
1	P 1_C02	ACAT2	NM_005891	SI02653784	0.533084	-4.10775	-3.54492			0.578773	-1.9793	-2.35898
1	P 1_C02	ACAT2	NM_005891	SI00082376	0.891283	-0.647047	-1.2991			0.770938	-0.924532	-2.03505
1	P 1_D02	ACCN1	NM_001094	SI00163639	0.886921	-0.852541	-0.406785			0.908064	-0.275758	0.3934
1	P 1_D02	ACCN1	NM_001094	SI00163646	0.92794	-0.621458	-0.881187			0.724715	-1.35199	-1.17875
1	P 1_D02	ACCN1	NM_001094	SI02625280	1.20568	0.735505	0.453799			1.22083	0.442826	0.0317528
1	P 1_E02	ACCN2	NM_001095	SI00124775	1.1577	0.00207243	0.315865			1.31965	1.85261	2.04393
1	P 1_E02	ACCN2	NM_001095	SI02625294	1.03998	-0.127156	-0.0314568			0.934728	-0.449275	-0.0729563
1	P 1_E02	ACCN2	NM_001095	SI02625301	0.66571	-1.36174	-1.42445			0.663932	-1.27057	-1.54545
1	P 1_F02	ACHE	NM_000665	SI00013650	0.307047	-5.67063	-4.05439			0.180183	-4.0397	-3.77549
1	P 1_F02	ACHE	NM_000665	SI00013664	1.03311	-0.119298	-0.466089			1.19277	0.60387	0.164306
1	P 1_F02	ACHE	NM_000665	SI00013671	1.22856	0.113091	0.0745033			1.349	0.466516	0.0701407
1	P 1_G02	ACLY	NM_001096	SI02663339	0.697984	-2.42239	-1.10741			0.492272	-2.42586	-1.20817
1	P 1_G02	ACLY	NM_001096	SI02663332	1.0147	-0.161906	0.218802			1.15466	0.406928	1.52948
1	P 1_G02	ACLY	NM_001096	SI00021833	1.05257	-0.0766288	-1.22919			1.89889	3.52787	3.47787
1	P 1_H02	ACO1	NM_002197	SI02779945	0.847957	-1.17629	-0.852149			0.669216	-1.51087	-1.49348
1	P 1_H02	ACO1	NM_002197	SI02779952	0.948379	-0.662284	-0.439768			0.916408	-0.524645	-0.0128569
1	P 1_H02	ACO1	NM_002197	SI02628066	1.25919	1.41174	0.693737			1.20751	0.487234	-0.0317528
1	P 1_I02	ACR	NM_001097	SI00021875	0.913648	-0.638617	0.0906939			0.906406	-0.284335	0.295384
1	P 1_I02	ACR	NM_001097	SI00021868	1.20552	0.535908	1.52778			1.19694	0.164652	0.749559
1	P 1_I02	ACR	NM_001097	SI00021854	0.604277	-2.25313	-3.17824			0.506642	-1.7792	-2.48373
1	P 1_J02	ACOX1	NM_004035	SI02779959	0.666121	-2.60463	-1.94791			0.611896	-1.80728	-1.9185
1	P 1_J02	ACOX1	NM_004035	SI02779966	1.08511	0.403267	0.112062			1.19454	0.108808	0.140393
1	P 1_J02	ACOX1	NM_004035	SI00058842	0.864471	-0.676209	-1.19878			0.748129	-1.00581	-1.8642
1	P 1_K02	ACRV1	NM_001612	SI02626533	0.950841	-0.413125	-0.737493			1.02801	0.122577	-0.61581
1	P 1_K02	ACRV1	NM_001612	SI00026432	0.990393	-0.245722	-1.37985			0.884567	-0.677651	-2.1993
1	P 1_K02	ACRV1	NM_001612	SI00026446	1.1299	0.40222	-1.0452			1.22937	0.323138	-1.16979
1	P 1_L02	ACTN4	NM_004924	SI02779973	0.713283	-2.29528	-1.46363			0.876946	-0.436675	-1.605
1	P 1_L02	ACTN4	NM_004924	SI02779980	1.0298	0.0132433	-0.0704255			1.10449	-0.196969	-1.51999
1	P 1_L02	ACTN4	NM_004924	SI00070084	1.23029	0.312117	0.266301			2.1054	3.39082	1.84048
1	P 1_M02	ACTL6A	NM_004301	SI02779987	1.05455	-0.203831	0.0652712			0.870297	-0.64589	0.211951
1	P 1_M02	ACTL6A	NM_004301	SI02779994	1.0738	0.199579	-0.656944			1.34832	1.32849	1.76847
1	P 1_M02	ACTL6A	NM_004301	SI00062419	1.18754	-0.176583	-0.613094			1.28909	0.420726	-0.171379
1	P 1_N02	ACTN1	NM_001102	SI02757223	0.90646	-0.690191	-0.325524			0.599941	-1.86909	-0.211897
1	P 1_N02	ACTN1	NM_001102	SI02757230	1.14442	0.526647	0.385325			1.65679	3.03313	4.39164
1	P 1_N02	ACTN1	NM_001102	SI00021910	1.34139	1.69319	-0.032695			1.27498	0.476583	-0.0396647
1	P 1_O02	ADA	NM_000022	SI02780001	0.879888	-0.959258	-0.0587646			0.856835	-0.713467	0.0517752
1	P 1_O02	ADA	NM_000022	SI02780008	0.641764	-2.61307	-1.6293			1.19365	-0.0542621	1.46834
1	P 1_O02	ADA	NM_000022	SI00000210	1.18794	-0.320338	-0.322058			1.16884	-0.302317	-0.359003
1	P 1_P02	ADAM8	NM_001109	SI00022008	1.11126	0.466474	0.57192			1.20753	0.792486	1.08553
1	P 1_P02	ADAM8	NM_001109	SI00021994	0.890766	-0.895493	-1.51403			0.955653	-0.359331	-0.636728
1	P 1_P02	ADAM8	NM_001109	SI00022001	0.877007	-0.406407	-0.886924			0.781209	-0.875483	-1.60474
1	P 1_A03	ADAM10	NM_001110	SI00022036	0.917873	-0.595364	-0.877816			0.761815	-1.03203	-1.56769
1	P 1_A03	ADAM10	NM_001110	SI00022022	1.09554	0.51658	-0.683049			1.1118	0.273465	-0.635621
1	P 1_A03	ADAM10	NM_001110	SI00022029	0.834436	-0.933356	-1.65219			0.839881	-0.701588	-0.894988
1	P 1_B03	ADAR	NM_001111	SI00292299	0.873383	-0.965023	0.0233375			0.900886	-0.31288	0.0543032
1	P 1_B03	ADAR	NM_001111	SI00292306	1.11255	-0.621113	-0.76758			1.22827	0.0400504	0.283245
1	P 1_B03	ADAR	NM_001111	SI00292313	0.583105	-1.73522	-1.37933			0.589262	-1.6317	-1.29723
1	P 1_C03	ADARB1	NM_001112	SI00022050	0.825605	-1.37708	-0.521209			0.853598	-0.729717	-0.208373
1	P 1_C03	ADARB1	NM_001112	SI02625329	0.926521	-0.627987	-0.227738			0.859043	-0.774594	-0.212543
1	P 1_C03	ADARB1	NM_001112	SI02625336	1.05501	-0.00174446	0.0766022			0.897362	-0.515706	0.00781743
1	P 1_D03	ADCY1	NM_021116	SI00129395	1.0581	-0.192325	0.361653			1.06255	0.167407	0.0583384
1	P 1_D03	ADCY1	NM_021116	SI00129374	0.943225	-0.705047	-1.00618			0.88181	-0.690898	-1.25288
1	P 1_D03	ADCY1	NM_021116	SI00129388	0.985517	0.0409807	0.16288			1.08332	-0.206872	-0.00781743
1	P 1_E03	ADCY2	NM_020546	SI04885517	0.486682	-4.17807	-3.43222			0.355913	-3.13099	-2.35985
1	P 1_E03	ADCY2	NM_020546	SI00126924	0.92347	-0.868944	-1.09931			0.661702	-1.74859	-1.21727
1	P 1_E03	ADCY2	NM_020546	SI00126931	1.15977	0.379137	0.519317			0.909271	-0.370953	0.394276
1	P 1_F03	ADCY3	NM_004036	SI00058863	0.341617	-5.38339	-3.32076			0.498799	-2.39211	-2.18207
1	P 1_F03	ADCY3	NM_004036	SI00058856	0.913711	-0.875132	-0.651391			0.799008	-1.03265	-1.06132
1	P 1_F03	ADCY3	NM_004036	SI00058849	0.694796	-1.23024	-0.550648			0.687304	-1.19498	-0.722195
1	P 1_G03	ADCY5	NM_183357	SI00163583	0.877368	-0.93192	0.097098			0.880709	-0.463695	0.000651566
1	P 1_G03	ADCY5	NM_183357	SI00163576	1.40328	3.01441	3.11503			1.61126	2.81435	2.4684
1	P 1_G03	ADCY5	NM_183357	SI00163569	0.780887	-1.07598	-1.54452			0.731373	-1.05248	-1.30995
1	P 1_H03	ADCY6	NM_015270	SI02780015	1.06803	0.0469824	0.213339			1.14721	0.129181	0.0202727
1	P 1_H03	ADCY6	NM_015270	SI00110187	1.1167	0.0681022	-0.364853			1.10992	-0.241094	-0.110718
1	P 1_H03	ADCY6	NM_015270	SI00110201	0.884088	-0.591763	-0.639763			0.952287	-0.201482	-0.0149517
1	P 1_I03	ADCY7	NM_001114	SI02780022	0.947948	-0.435389	0.311603			0.786495	-1.04223	-0.0969083
1	P 1_I03	ADCY7	NM_001114	SI00022092	1.20873	0.658806	0.456716			1.34047	1.29476	2.12084
1	P 1_I03	ADCY7	NM_001114	SI00022099	1.24764	1.26934	1.40207			1.38079	1.4473	2.2221
1	P 1_J03	ADCY8	NM_001115	SI00022127	1.08888	0.0136377	1.52978			1.25359	1.27811	2.73472
1	P 1_J03	ADCY8	NM_001115	SI00022113	0.914925	-0.93983	-0.635482			0.710694	-1.51317	-1.02925
1	P 1_J03	ADCY8	NM_001115	SI00022120	0.967541	-0.150744	0.179838			1.26451	0.00174327	1.92557
1	P 1_K03	ADCY9	NM_001116	SI00022141	0.636107	-2.93652	-2.48884	%GFP Inhibitor		0.680896	-1.45047	-1.35583
1	P 1_K03	ADCY9	NM_001116	SI00022134	1.16856	0.445298	0.0207073	%GFP Inhibitor		1.34099	1.51561	0.709056
1	P 1_K03	ADCY9	NM_001116	SI00022155	0.595852	-1.67759	-2.53021	%GFP Inhibitor		1.14942	-0.275316	-0.315015
1	P 1_L03	ADD1	NM_001119	SI02780029	0.880505	-0.954505	1.59812			0.633417	-1.83496	0.0392511
1	P 1_L03	ADD1	NM_001119	SI02780036	0.914836	-0.940571	-0.0207073			1.35328	1.50136	2.66498
1	P 1_L03	ADD1	NM_001119	SI00022190	1.13586	0.298439	1.37985			0.929325	-0.412345	0.673606
1	P 1_M03	ADFP	NM_001122	SI00022239	0.688628	-2.50013	-1.98521	%GFP Inhibitor		0.775603	-0.960729	-0.566597
1	P 1_M03	ADFP	NM_001122	SI02780043	0.871021	-1.01488	-2.1038	%GFP Inhibitor		1.19157	-0.0129813	0.110718
1	P 1_M03	ADFP	NM_001122	SI00022225	0.632887	-1.51014	-1.84042	%GFP Inhibitor		0.751817	-0.991277	-0.937065
1	P 1_N03	ADH1A	NM_000667	SI00013699	1.02597	0.00682764	0.688438			0.90564	-0.288294	0.484365
1	P 1_N03	ADH1A	NM_000667	SI00013685	1.40039	2.67541	2.5438			1.87176	3.57842	3.45403
1	P 1_N03	ADH1A	NM_000667	SI00013678	0.871163	-0.43283	-0.16288			0.84009	-0.643507	-0.386315
1	P 1_O03	ADH1B	NM_000668	SI02624069	0.381784	-5.04965	-2.596			0.709964	-1.30015	-0.592063
1	P 1_O03	ADH1B	NM_000668	SI02624076	1.11187	-0.969657	0.143884			0.859389	-0.79864	-0.393305
1	P 1_O03	ADH1B	NM_000668	SI02624083	1.14875	0.579497	1.43398			1.16984	0.23469	0.789827
1	P 1_P03	ADH1C	NM_000669	SI00292467	0.728102	-2.17214	-0.929393			0.700314	-1.35006	-0.707569
1	P 1_P03	ADH1C	NM_000669	SI00292474	0.902546	-1.04253	-1.34048			0.879414	-0.702414	-0.704841
1	P 1_P03	ADH1C	NM_000669	SI00292481	1.07603	0.215916	0.192278			0.921678	-0.322075	-0.413906
1	P 1_A04	ADH4	NM_000670	SI00013741	0.711302	-2.31174	-1.13976			1.01375	0.0741761	-0.0025181
1	P 1_A04	ADH4	NM_000670	SI00013755	1.11158	-0.377371	-0.00695237			0.936266	-0.429223	-1.05042
1	P 1_A04	ADH4	NM_000670	SI00013734	0.966256	-0.0374432	0.568364			1.11121	-0.497053	0.208232
1	P 1_B04	ADH5	NM_000671	SI00013783	1.16509	1.4587	1.81474			1.14499	0.546546	1.39702
1	P 1_B04	ADH5	NM_000671	SI00013762	1.03151	-0.275067	0.209093			1.0402	-0.186549	-0.242122
1	P 1_B04	ADH5	NM_000671	SI00013776	0.674886	-1.32025	-1.39632			0.74199	-1.01814	-0.992646
1	P 1_C04	ADH6	NM_000672	SI00013790	0.936507	-0.523451	-0.135478			0.857449	-0.537494	-0.276301
1	P 1_C04	ADH6	NM_000672	SI00013797	0.861556	-1.38261	-0.443171			0.898161	-0.612328	0.0275355
1	P 1_C04	ADH6	NM_000672	SI00013804	0.686697	-1.26685	-1.24959			0.652574	-1.38227	-1.10034
1	P 1_D04	ADH7	NM_000673	SI00013832	0.705378	-2.30247	-0.552396			0.652483	-1.59739	-0.533608
1	P 1_D04	ADH7	NM_000673	SI00013818	1.16715	0.375826	2.06583			1.32382	1.29056	1.92349
1	P 1_D04	ADH7	NM_000673	SI00013825	0.57267	-2.02322	-1.4687			0.501507	-1.97743	-1.98172
1	P 1_E04	ADM	NM_001124	SI00022288	0.895284	-0.78305	-1.0763			0.880991	-0.415758	-0.954086
1	P 1_E04	ADM	NM_001124	SI00022281	0.970458	-0.479109	-0.991208			0.952408	-0.373278	-0.897661
1	P 1_E04	ADM	NM_001124	SI00022274	1.0936	-0.352852	-0.243172			0.867438	-0.612475	-0.411457
1	P 1_F04	PARP1	NM_001618	SI02662996	1.12818	-0.306545	1.47907			1.29387	0.384254	2.69527
1	P 1_F04	PARP1	NM_001618	SI00677894	1.13736	0.620963	1.46998			1.02946	-0.268802	0.537077
1	P 1_F04	PARP1	NM_001618	SI02662989	0.820951	-0.659852	-0.284636			0.78064	-0.89316	-0.0944954
1	P 1_G04	PARP4	NM_006437	SI02780050	1.16452	0.340117	0.714638			0.859119	-0.528859	1.3625
1	P 1_G04	PARP4	NM_006437	SI00088473	0.883529	-0.927685	-0.799299			1.29677	0.132521	1.89355
1	P 1_G04	PARP4	NM_006437	SI00088452	1.31547	1.7267	1.43744			1.40096	1.43821	1.88146
1	P 1_H04	ADSL	NM_000026	SI02776858	0.973902	-0.129832	0.272897			0.836622	-0.645196	-0.113595
1	P 1_H04	ADSL	NM_000026	SI02780057	1.17358	0.307304	1.68374			1.45792	1.79962	2.4008
1	P 1_H04	ADSL	NM_000026	SI02780064	0.959768	-0.263808	0.0103288			1.31542	0.771579	1.74462
1	P 1_I04	AP2B1	NM_001282	SI02780078	0.770346	-1.82114	-0.861966			0.69574	-1.37371	-0.701692
1	P 1_I04	AP2B1	NM_001282	SI02780085	1.15689	-0.336063	0.00805055			1.23533	0.319995	1.33998
1	P 1_I04	AP2B1	NM_001282	SI00024717	0.896857	-0.615858	-0.527432			0.801825	-0.824651	-0.0924226
1	P 1_J04	AEBP1	NM_001129	SI00022316	0.429935	-4.64957	-3.57665			0.605618	-1.83974	-1.94748
1	P 1_J04	AEBP1	NM_001129	SI00022323	1.02912	-0.0783279	0.00695237			1.12601	-0.138463	-0.604712
1	P 1_J04	AEBP1	NM_001129	SI00022302	1.17121	0.0749634	-0.0103288			1.16231	0.341077	0.0541485
1	P 1_K04	AES	NM_198970	SI00022337	0.821299	-1.41022	0.340996			0.928007	-0.356203	2.08552
1	P 1_K04	AES	NM_198970	SI02780092	1.14575	0.618587	1.86038			1.67568	2.73561	3.51251
1	P 1_K04	AES	NM_198970	SI00022344	1.209	-0.111164	0.399589			1.20182	-0.641198	0.0574698
1	P 1_L04	AFM	NM_001133	SI00293083	0.961047	-0.334567	0.0937908			0.867847	-0.483727	0.113595
1	P 1_L04	AFM	NM_001133	SI00293090	0.830688	-1.29605	-1.29939			1.0086	-0.136418	-0.170666
1	P 1_L04	AFM	NM_001133	SI00293097	1.09401	0.124332	0.407989			0.925817	-0.423691	-0.0541485
1	P 1_M04	AFP	NM_001134	SI00022358	1.19266	1.68783	-0.12271			1.14733	0.38232	-0.225876
1	P 1_M04	AFP	NM_001134	SI00022372	0.819343	-1.37514	-2.43902			0.829793	-0.900323	-1.83209
1	P 1_M04	AFP	NM_001134	SI00022365	0.310958	-3.89455	-5.04168			0.641641	-1.34265	-1.99322
1	P 1_N04	AGA	NM_000027	SI02780099	0.530319	-3.8155	-2.70356			0.507124	-2.34906	-1.64923
1	P 1_N04	AGA	NM_000027	SI02780106	1.01724	-0.34556	-0.141715			0.984074	-0.237168	-0.304153
1	P 1_N04	AGA	NM_000027	SI00000336	1.03994	0.184832	0.243172			0.984989	-0.227116	0.102421
1	P 1_O04	AGER	NM_172197	SI00022393	0.705807	-2.35739	-1.94176			0.836945	-0.643522	-0.604268
1	P 1_O04	AGER	NM_172197	SI00022400	0.453994	-3.92205	-3.84975			0.464835	-2.46905	-2.4916
1	P 1_O04	AGER	NM_172197	SI00157451	0.885609	-0.367516	-0.531862			1.0629	0.0196022	0.159251
1	P 1_P04	AGL	NM_000028	SI02622795	1.03274	-0.17128	-0.321182	%GFP Inhibitor		1.21906	0.522351	0.0025181
1	P 1_P04	AGL	NM_000028	SI02780113	0.541728	-3.31044	-4.17269	%GFP Inhibitor		0.755607	-1.2192	-1.91602
1	P 1_P04	AGL	NM_000028	SI02780120	0.33517	-3.75906	-3.67064	%GFP Inhibitor		0.738957	-1.02795	-1.64852
1	P 1_A05	AGRP	NM_007316	SI02638685	1.39263	2.98734	2.15097			0.771004	-0.984509	-0.125263
1	P 1_A05	AGRP	NM_007316	SI02638692	0.995541	-0.271006	0.00775895			1.18343	0.478982	2.07442
1	P 1_A05	AGRP	NM_007316	SI02638699	0.648815	-2.0039	-1.38121			1.26994	0.0343746	2.06458
1	P 1_B05	JAG1	NM_000214	SI02780134	0.885265	-0.917868	-0.529594			1.37409	2.13413	2.34005
1	P 1_B05	JAG1	NM_000214	SI02780141	1.09724	-0.972217	-0.529784			0.7971	-1.09796	-0.455208
1	P 1_B05	JAG1	NM_000214	SI00004655	1.12516	0.058613	0.785105			1.11328	0.0243087	0.511884
1	P 1_C05	AGT	NM_000029	SI00000350	1.20256	1.77009	-0.0522176			1.27876	1.64116	0.704141
1	P 1_C05	AGT	NM_000029	SI02622816	0.779185	-1.65508	-1.05769			0.77993	-1.11465	-0.468733
1	P 1_C05	AGT	NM_000029	SI00000371	0.490834	-2.66351	-2.2818			0.617375	-1.42112	-1.21064
1	P 1_D05	AGXT	NM_000030	SI00000392	0.88426	-0.874648	-1.21617			0.725656	-1.37195	-1.26375
1	P 1_D05	AGXT	NM_000030	SI00000399	0.813709	-1.77957	-0.866839			0.962491	-0.329937	0.125207
1	P 1_D05	AGXT	NM_000030	SI00000378	0.279915	-3.10603	-2.66479			0.526672	-1.71443	-2.10288
1	P 1_E05	NR0B1	NM_000475	SI00010220	1.09167	0.593639	0.109634			1.67637	3.40037	3.97341
1	P 1_E05	NR0B1	NM_000475	SI00010234	1.17452	0.608502	3.12368			1.79054	3.22931	4.74646	NSF Stimulator
1	P 1_E05	NR0B1	NM_000475	SI00010227	0.871526	-0.757606	0.593898			0.745766	-1.00593	-0.0607006	NSF Stimulator
1	P 1_F05	AHCY	NM_000687	SI02664711	0.971224	-0.152079	0.0215708			1.12504	0.510356	0.00759344	NSF Stimulator
1	P 1_F05	AHCY	NM_000687	SI02664718	1.12184	-0.24308	1.71277			1.05594	0.0717248	0.00672973
1	P 1_F05	AHCY	NM_000687	SI00014224	0.48457	-2.29209	-1.35515			0.779887	-0.895595	-0.760436
1	P 1_G05	AHR	NM_001621	SI00293587	1.0594	-0.0232785	-0.00380361			0.830197	-0.678417	-0.506496
1	P 1_G05	AHR	NM_001621	SI00293594	1.08614	0.11994	0.874133			1.5368	2.35048	2.86545
1	P 1_G05	AHR	NM_001621	SI00293601	0.831417	-0.982057	-0.705848			0.794638	-0.847892	-0.983766
1	P 1_H05	AHSG	NM_001622	SI00026460	1.11484	0.849192	-0.0125241			1.19436	0.54157	-0.493945
1	P 1_H05	AHSG	NM_001622	SI00026474	0.450161	-4.34532	-4.13296			0.683868	-1.52756	-2.09424
1	P 1_H05	AHSG	NM_001622	SI00026467	1.13343	-0.0595331	-0.146396			1.06177	-0.114034	-0.43361
1	P 1_I05	AIF1	NM_004847	SI02633932	1.2248	1.95484	0.0456484			1.25808	1.4515	1.16833
1	P 1_I05	AIF1	NM_004847	SI02633939	0.906701	-0.766152	-1.15733			0.839572	-0.858291	-0.581527
1	P 1_I05	AIF1	NM_004847	SI00069216	0.729943	-1.07133	-1.36388			0.844859	-0.68549	-0.566884
1	P 1_J05	ALAD	NM_000031	SI00000420	1.28868	2.18727	1.76647			1.76953	3.86797	4.1062
1	P 1_J05	ALAD	NM_000031	SI00000427	1.04024	-0.154437	-0.00775895			1.10321	0.243565	0.580683
1	P 1_J05	ALAD	NM_000031	SI00000413	1.04755	0.227396	0.837306			1.22322	0.516011	1.30589
1	P 1_K05	ALAS2	NM_000032	SI00000441	0.74562	-2.02659	-2.3891			0.904678	-0.473308	-1.42667
1	P 1_K05	ALAS2	NM_000032	SI00000455	1.09813	0.332064	0.18766			1.23759	0.849112	-0.00672973
1	P 1_K05	ALAS2	NM_000032	SI00000434	0.316579	-2.94026	-3.44428			0.741298	-1.03178	-1.7393
1	P 1_L05	ALCAM	NM_001627	SI02780155	0.944887	-0.458954	-1.02871			0.928864	-0.168202	-0.636699
1	P 1_L05	ALCAM	NM_001627	SI00026551	1.32892	2.49482	1.93009			1.19675	0.676976	0.620902
1	P 1_L05	ALCAM	NM_001627	SI02780162	0.630574	-2.10598	-1.37952			1.12063	0.0225646	0.279726
1	P 1_M05	ABCD1	NM_000033	SI00000483	1.15986	1.35985	0.0763049			1.08228	0.247701	-0.226792
1	P 1_M05	ABCD1	NM_000033	SI00000469	0.875411	-1.26766	-1.50361			0.961702	-0.306991	-0.557741
1	P 1_M05	ABCD1	NM_000033	SI00000462	1.13951	0.0358297	0.120032			1.16889	0.339372	0.204203
1	P 1_N05	ALDH1A1	NM_000689	SI00294063	1.0078	0.025309	-0.00916207			0.85114	-0.570122	-0.00759344
1	P 1_N05	ALDH1A1	NM_000689	SI00294070	0.838622	-1.24074	-0.779224			0.780961	-1.11022	-0.76625
1	P 1_N05	ALDH1A1	NM_000689	SI00294077	1.08595	0.305398	1.45587			1.03856	-0.0591046	0.235325
1	P 1_O05	ALDH2	NM_000690	SI00294147	1.27438	2.07717	-0.0753066			1.28206	1.42105	0.257615
1	P 1_O05	ALDH2	NM_000690	SI00294154	0.715765	-2.0972	-1.85872			0.750043	-1.24312	-1.41294
1	P 1_O05	ALDH2	NM_000690	SI00294161	0.947579	-0.11013	0.118978			0.922225	-0.435305	-0.215829
1	P 1_P05	ALDH3A1	NM_000691	SI00294175	0.492476	-4.12993	-2.45451	%GFP Inhibitor		0.464398	-2.57	-2.3181
1	P 1_P05	ALDH3A1	NM_000691	SI02780176	0.403384	-5.18379	-3.69638	%GFP Inhibitor		0.496459	-2.54263	-1.60182
1	P 1_P05	ALDH3A1	NM_000691	SI00294189	1.49782	2.74714	3.26944	%GFP Inhibitor		1.51642	1.60173	2.18027
1	P 1_A07	ALDH1B1	NM_000692	SI00294119	1.12151	0.810177	1.38857			0.898822	-0.323551	0.658881
1	P 1_A07	ALDH1B1	NM_000692	SI00294126	1.13187	0.110355	0.406256			1.3724	1.43201	1.99653
1	P 1_A07	ALDH1B1	NM_000692	SI00294133	0.789952	-1.2141	-0.845632			0.847898	-0.675663	-0.657384
1	P 1_B07	ALDH1A3	NM_000693	SI00294091	0.971644	-0.253001	-0.016348			0.827396	-0.861244	0.210664
1	P 1_B07	ALDH1A3	NM_000693	SI00294098	1.23899	1.55031	1.46631			1.18943	0.303978	1.66908
1	P 1_B07	ALDH1A3	NM_000693	SI00294105	1.08548	-0.0347091	-0.124826			1.2892	0.170556	0.218465
1	P 1_C07	ALDH3B1	NM_000694	SI00294203	0.782512	-1.72006	-2.34045			0.923275	-0.197103	-1.34023
1	P 1_C07	ALDH3B1	NM_000694	SI00294210	1.04734	0.154491	-0.283437			1.04474	-0.135057	-0.6162
1	P 1_C07	ALDH3B1	NM_000694	SI00294217	1.68092	3.77177	3.42069			2.21196	3.73539	3.37895
1	P 1_D07	ALDH3B2	NM_000695	SI00294231	0.765911	-1.83655	-1.93148			0.914089	-0.426069	-1.23615
1	P 1_D07	ALDH3B2	NM_000695	SI00294238	1.34829	2.31226	1.65857			1.58339	2.33892	2.51875
1	P 1_D07	ALDH3B2	NM_000695	SI00294245	1.08492	-0.0496937	-0.236748			1.16393	0.346302	-0.834918
1	P 1_E07	ALDH9A1	NM_000696	SI00294259	1.08031	0.533455	0.109045			1.09315	0.0398052	-0.348016
1	P 1_E07	ALDH9A1	NM_000696	SI02776865	0.809378	-1.81549	-1.66597			0.7958	-1.1042	-1.38176
1	P 1_E07	ALDH9A1	NM_000696	SI00294273	0.820119	-1.04528	-0.931141			0.731812	-1.05106	-1.75053
1	P 1_F07	ALDH3A2	NM_000382	SI00008379	0.743908	-2.04081	-1.85139			0.692038	-1.39285	-2.20797
1	P 1_F07	ALDH3A2	NM_000382	SI00008386	1.18087	1.2666	-0.00931029			1.10469	0.200802	-0.566551
1	P 1_F07	ALDH3A2	NM_000382	SI00008393	0.85522	-0.504913	-0.693842			0.962872	-0.223388	-1.32316
1	P 1_G07	ABCD2	NM_005164	SI00289611	0.94318	-0.472091	0.016348			1.33577	1.93596	3.25267
1	P 1_G07	ABCD2	NM_005164	SI00289618	0.883294	-0.929328	-0.783296			1.33927	1.50735	2.55107	NSF Stimulator
1	P 1_G07	ABCD2	NM_005164	SI00289625	1.49278	2.37766	1.8698			2.05082	4.12643	3.54969	NSF Stimulator
1	P 1_H07	ABCD2	NM_005164	SI00289611	0.920925	-0.643386	-0.704931			1.10098	0.0783921	1.95021	NSF Stimulator
1	P 1_H07	ABCD2	NM_005164	SI00289618	1.06878	-0.361138	-0.114669			1.3382	1.28502	2.7436
1	P 1_H07	ABCD2	NM_005164	SI00289625	1.3758	1.84879	1.58987			1.78217	3.06804	3.02308
1	P 1_I07	ALDOA	NM_000034	SI00000504	0.834819	-1.28545	-1.65265			0.91172	-0.256854	-1.63642
1	P 1_I07	ALDOA	NM_000034	SI00000511	0.150807	-6.66594	-7.7259			0.574229	-2.16893	-3.31766
1	P 1_I07	ALDOA	NM_000034	SI00000490	0.926959	-0.180559	-0.794987			1.05676	-0.00945652	-1.42498
1	P 1_J07	ALDOB	NM_000035	SI00000518	1.14892	1.11149	-0.623443			1.18568	0.654081	-0.617908
1	P 1_J07	ALDOB	NM_000035	SI00000525	1.17174	0.830653	-0.951317			1.28	1.22254	-0.142437
1	P 1_J07	ALDOB	NM_000035	SI00000539	0.382844	-3.42794	-4.44256			0.636065	-1.36068	-3.16209
1	P 1_K07	AKR1B1	NM_001628	SI02776872	0.798773	-1.58495	-1.05373			1.16206	-0.423989	2.07928
1	P 1_K07	AKR1B1	NM_001628	SI02780190	0.401248	-5.20151	-5.68309			0.264116	-3.65912	-3.20819
1	P 1_K07	AKR1B1	NM_001628	SI00293881	1.157	0.358893	-0.172438			1.80084	3.14158	2.85588
1	P 1_L07	ALOX12	NM_000697	SI00294679	1.09092	0.665085	0.0222194			1.08951	-0.00935471	0.818724
1	P 1_L07	ALOX12	NM_000697	SI00294686	1.49874	3.90371	3.14001			1.96373	4.50807	4.85938
1	P 1_L07	ALOX12	NM_000697	SI00294693	1.1462	0.682619	0.0271499			1.24354	0.503149	0.010155
1	P 1_M07	ALOX5	NM_000698	SI00294707	1.15631	0.246672	1.66633			1.03474	-0.117698	0.0223413
1	P 1_M07	ALOX5	NM_000698	SI00294714	1.07139	0.128127	0.229466			1.04185	-0.0917394	0.142437
1	P 1_M07	ALOX5	NM_000698	SI00294721	1.05092	-0.0334159	-0.0271499			0.923064	-0.432595	-1.02221
1	P 1_N07	ALOX5AP	NM_001629	SI00026579	1.14637	0.395696	-0.288919			0.8916	-0.360895	-0.673665
1	P 1_N07	ALOX5AP	NM_001629	SI00026565	0.810661	-1.43566	-2.85352			0.970163	-0.296961	-1.07088
1	P 1_N07	ALOX5AP	NM_001629	SI00026586	1.12951	0.171392	-0.507415			1.72409	2.15774	0.526851
1	P 1_O07	ALOX12B	NM_001139	SI00022421	1.38212	2.90646	1.85927			1.48647	2.44712	0.598877
1	P 1_O07	ALOX12B	NM_001139	SI00022435	1.10411	0.0272637	0.00931029			1.06576	0.113965	-0.49077
1	P 1_O07	ALOX12B	NM_001139	SI00022428	0.34251	-2.82302	-3.01236			0.642253	-1.42293	-2.74109
1	P 1_P07	ALOX12P2	XR_000278	SI03686690	1.08148	-0.146008	-0.435906			0.749495	-1.09574	-1.70294
1	P 1_P07	ALOX12P2	XR_000278		1.1985	1.41284	0.266802			1.22221	0.637773	-0.0530492
1	P 1_P07	ALOX12P2	XR_000278	SI04024069	1.71401	3.95692	3.30706			2.12088	3.44085	2.51465
1	P 1_A08	ALOX15	NM_001140	SI00022456	0.963946	-0.212552	-0.675216			0.776511	-0.956036	-1.06573
1	P 1_A08	ALOX15	NM_001140	SI00022470	1.19496	1.38342	0.728876			1.39808	1.54237	1.38914
1	P 1_A08	ALOX15	NM_001140	SI00022463	0.765196	-1.35263	-1.78231			0.88008	-0.571593	-0.33965
1	P 1_B08	ALOX15B	NM_001141	SI00022484	1.11419	0.225748	0.841455			1.43218	2.4345	5.18702
1	P 1_B08	ALOX15B	NM_001141	SI00022498	0.71302	-2.11633	-1.67966			0.563548	-2.04475	0.498771
1	P 1_B08	ALOX15B	NM_001141	SI00022477	1.45789	2.52368	2.62532			1.26731	0.6556	2.8252
1	P 1_C08	AMD1	NM_001634	SI00026621	0.906326	-0.75576	0.00705071			1.0473	0.242607	0.673099
1	P 1_C08	AMD1	NM_001634	SI00026635	0.997056	-0.24444	1.21941			1.10565	-0.183454	0.584268
1	P 1_C08	AMD1	NM_001634	SI00026628	1.23725	0.124126	1.35237			1.17704	0.0469165	-0.000214212
1	P 1_D08	AMELX	NM_001142	SI00022512	0.808403	-1.50494	-2.62821			0.980501	0.0634427	-1.55527
1	P 1_D08	AMELX	NM_001142	SI00022526	1.15355	0.703528	-0.671191			1.34834	1.3286	0.0154611
1	P 1_D08	AMELX	NM_001142	SI00022505	1.72631	4.02576	2.92302			3.01025	6.31687	6.28655
1	P 1_E08	AMFR	NM_138958	SI00022540	1.2819	2.42929	-0.00978349			1.07816	0.397529	0.220957
1	P 1_E08	AMFR	NM_138958	SI00022533	0.914299	-0.713189	-1.75404			0.758297	-1.20764	-1.43782
1	P 1_E08	AMFR	NM_138958	SI00022554	0.966054	-0.00380098	-0.680992			0.915501	-0.457049	-0.483244
1	P 1_F08	AMH	NM_000479	SI00010297	0.92398	-0.54462	-0.453977			0.761279	-1.0348	-0.532954
1	P 1_F08	AMH	NM_000479	SI02623558	0.88048	-0.94894	-1.10785			1.03457	-0.119075	-0.0340044
1	P 1_F08	AMH	NM_000479	SI02623565	1.13561	-0.0142474	0.522281			1.1709	0.127692	0.0389061
1	P 1_G08	AMHR2	NM_020547	SI00126945	1.12886	0.177779	-0.0293155			0.839744	-0.629052	-0.280121
1	P 1_G08	AMHR2	NM_020547	SI00126952	1.04739	-0.372354	-0.757788			1.09502	-0.0448568	-0.0233719
1	P 1_G08	AMHR2	NM_020547	SI00126966	0.533167	-1.96101	-2.42999			0.862774	-0.55414	-1.29256
1	P 1_H08	AMPD1	NM_000036	SI00000567	1.38861	3.3159	2.50364			1.54758	3.03125	2.22815
1	P 1_H08	AMPD1	NM_000036	SI00000546	1.0888	-0.739006	-0.563859			1.06322	0.029286	-0.361265
1	P 1_H08	AMPD1	NM_000036	SI00000553	0.796305	-0.771287	-0.768721			0.898393	-0.512373	-1.14038
1	P 1_I08	AMPD2	NM_004037	SI00058884	0.87417	-0.958487	-1.63413			1.1935	0.700272	-0.0394453
1	P 1_I08	AMPD2	NM_004037	SI00058877	1.07331	-0.324917	-1.03642			1.12813	-0.283203	-0.610877
1	P 1_I08	AMPD2	NM_004037	SI00058898	0.446164	-2.35437	-2.55967			0.717426	-1.12677	-2.14363
1	P 1_J08	AMPD3	NM_000480	SI00010311	0.917346	-0.670934	-0.140898			1.1654	0.793599	1.82562
1	P 1_J08	AMPD3	NM_000480	SI00010318	1.13927	0.141101	0.300071			0.829692	-0.900759	-0.585331
1	P 1_J08	AMPD3	NM_000480	SI00010325	1.21792	-0.0212942	0.0104027			1.27512	0.705875	0.308995
1	P 1_K08	ANG	NM_001145	SI02780197	0.92578	-0.606023	0.587786			0.879103	-0.601688	0.0517646
1	P 1_K08	ANG	NM_001145	SI00022575	1.14255	0.178727	1.41971			0.914663	-0.53303	-0.699183
1	P 1_K08	ANG	NM_001145	SI00022568	1.23115	1.25483	1.189			1.36636	1.42984	0.888435
1	P 1_L08	ANGPT1	NM_001146	SI02625371	0.518076	-3.91722	-2.69308			0.637919	-1.67271	-0.974046
1	P 1_L08	ANGPT1	NM_001146	SI02625378	1.12232	0.491074	-0.205876			1.2044	0.503696	1.27921
1	P 1_L08	ANGPT1	NM_001146	SI00022589	0.760225	-0.934412	-1.00628			0.826126	-0.698523	-0.860357
1	P 1_M08	ANGPT2	NM_001147	SI00022624	0.752486	-1.93988	-0.944214			0.841226	-0.791821	-0.54686
1	P 1_M08	ANGPT2	NM_001147	SI00022631	1.21104	1.51689	1.44055			1.36939	1.41907	1.25255
1	P 1_M08	ANGPT2	NM_001147	SI00022617	1.11346	0.526056	0.194041			1.14274	0.277788	0.000214212
1	P 1_N08	ANK2	NM_001148	SI00022645	1.07056	0.227466	0.0136184			1.06972	0.226627	0.44227
1	P 1_N08	ANK2	NM_001148	SI00022652	0.31721	-5.81879	-6.32796			0.507632	-2.48895	-2.93228
1	P 1_N08	ANK2	NM_001148	SI00022659	0.865291	-0.459379	-0.687967			1.0743	-0.2952	-1.2491
1	P 1_O08	ANK3	NM_001149	SI02625385	1.04885	0.283043	-0.00705071			1.10635	0.259728	-0.430079
1	P 1_O08	ANK3	NM_001149	SI02780204	1.02225	-0.344507	0.205876			1.02807	-0.0844647	-0.857575
1	P 1_O08	ANK3	NM_001149	SI02625399	0.505378	-2.5404	-3.21902			0.779282	-0.897552	-1.50665
1	P 1_P08	ANPEP	NM_001150	SI02780211	0.554809	-3.61201	-1.17417			0.330586	-3.26196	-0.888808
1	P 1_P08	ANPEP	NM_001150	SI02780218	0.848681	-1.48942	0.139605			0.725883	-1.44018	0.377422
1	P 1_P08	ANPEP	NM_001150	SI00022687	1.26654	1.45289	1.71552			1.44158	1.24417	1.9539
1	P 1_A09	SLC25A4	NM_001151	SI00022715	0.306836	-5.67239	-3.69235			0.254812	-3.65379	-2.40002
1	P 1_A09	SLC25A4	NM_001151	SI00022701	0.757109	-2.24914	-0.896797			0.660276	-1.75544	-0.597672
1	P 1_A09	SLC25A4	NM_001151	SI00022708	0.906243	-0.274223	0.333366			0.794717	-0.822266	0.158857
1	P 1_B09	SLC25A5	NM_001152	SI00022729	1.16876	1.34151	1.54147			1.17495	0.883381	2.1887
1	P 1_B09	SLC25A5	NM_001152	SI02654358	0.918711	-0.78299	-0.337379			0.800496	-1.08164	-0.672635
1	P 1_B09	SLC25A5	NM_001152	SI00022736	1.04184	-0.251429	-0.0528453			0.964648	-0.298122	-0.110117
1	P 1_C09	SLC25A6	NM_001636	SI02776879	1.18067	1.58818	0.913391			1.03863	-0.105191	0.161471
1	P 1_C09	SLC25A6	NM_001636	SI00721994	1.02348	-0.0875721	0.526332			1.24429	0.324606	1.64045
1	P 1_C09	SLC25A6	NM_001636	SI00722001	0.74414	-1.00714	-1.64886			0.71181	-1.11574	-0.862467
1	P 1_D09	ANXA1	NM_000700	SI02776886	1.11601	0.756296	0.808427			1.04971	0.0324963	0.71258
1	P 1_D09	ANXA1	NM_000700	SI02624167	0.756077	-2.25771	-1.03932			0.752344	-1.31303	-0.730843
1	P 1_D09	ANXA1	NM_000700	SI02624174	1.09815	0.181603	0.310159			1.01795	-0.237553	-0.0066663
1	P 1_E09	ANXA2	NM_004039	SI02632378	0.992506	-0.0924221	-0.561877			0.827122	-0.694317	-0.828632
1	P 1_E09	ANXA2	NM_004039	SI00058905	1.11479	0.666204	0.69437			1.07262	-0.395487	-0.208775
1	P 1_E09	ANXA2	NM_004039	SI02632385	0.813667	-0.692785	-1.23251			1.12984	0.162502	0.349689
1	P 1_F09	AOX1	NM_001159	SI00022778	0.944136	-0.377149	-0.0170475			0.842614	-0.614207	0.00192988
1	P 1_F09	AOX1	NM_001159	SI00022764	1.03368	-0.23117	-0.471143			1.09542	0.103799	-0.178194
1	P 1_F09	AOX1	NM_001159	SI00022757	1.07914	0.370052	0.27924			1.13711	0.124217	-0.0112199
1	P 1_G09	APAF1	NM_001160	SI02662387	1.02926	0.190498	-1.85601			0.783842	-0.918126	-1.18485
1	P 1_G09	APAF1	NM_001160	SI02625413	1.03594	-0.340855	-2.08108			0.756291	-1.29406	-1.65222
1	P 1_G09	APAF1	NM_001160	SI00022799	1.46345	2.55482	0.0528453			1.65446	1.93256	1.39691
1	P 1_H09	APOF	NM_001638	SI00026649	0.781934	-1.71321	-0.205088	%GFP Stimulator		0.561197	-2.19748	-0.435376
1	P 1_H09	APOF	NM_001638	SI00026663	1.18889	1.33308	3.09536	%GFP Stimulator		1.24137	0.57899	2.19003
1	P 1_H09	APOF	NM_001638	SI00026656	1.51502	2.47821	3.3813	%GFP Stimulator		1.81609	3.20165	3.69489
1	P 1_I09	APC	NM_000038	SI02622823	0.940762	-0.405188	-1.53737			0.802941	-0.819991	-0.882088
1	P 1_I09	APC	NM_000038	SI02757251	0.655664	-3.09077	-4.22174			0.74878	-1.33015	-1.34302
1	P 1_I09	APC	NM_000038	SI00000581	0.661575	-1.38044	-2.44533			0.694645	-1.17125	-1.16533
1	P 1_J09	APCS	NM_001639	SI00026677	0.971223	-0.238501	0.102463			0.865395	-0.670498	-0.389008
1	P 1_J09	APCS	NM_001639	SI00026684	1.24839	1.82677	2.64086			1.36619	1.40531	1.52186
1	P 1_J09	APCS	NM_001639	SI00026691	1.11562	0.411957	0.218264			1.05038	-0.0383309	-0.00853702
1	P 1_K09	AIRE	NM_000658	SI00013566	0.835373	-1.30189	-1.20421			0.871013	-0.6423	0.385061
1	P 1_K09	AIRE	NM_000658	SI00013573	1.13058	0.0541571	-0.454914			1.42154	0.343993	0.208775
1	P 1_K09	AIRE	NM_000658	SI00013587	1.27771	0.413025	-0.0774224			0.843808	-0.688888	-0.928702
1	P 1_L09	APEH	NM_001640	SI00026712	1.23047	1.7392	1.68983			1.4478	2.25299	2.82093
1	P 1_L09	APEH	NM_001640	SI00026719	1.30018	1.97688	2.04646			1.99837	4.12267	4.07852
1	P 1_L09	APEH	NM_001640	SI02780246	0.783746	-0.851953	-1.44463			0.66722	-1.32457	-1.10492
1	P 1_M09	APEX1	NM_001641	SI02626603	0.889976	-0.881608	-0.543233			0.814296	-0.926998	-0.658119
1	P 1_M09	APEX1	NM_001641	SI02663346	1.34062	2.59192	2.01596			1.40026	1.55175	1.25938
1	P 1_M09	APEX1	NM_001641	SI02626617	0.732465	-1.05992	-1.92814			0.881227	-0.481441	-0.999946
1	P 1_N09	BIRC2	NM_001166	SI00022855	0.962664	-0.223206	-0.850593			0.705309	-1.47409	-0.382677
1	P 1_N09	BIRC2	NM_001166	SI02625427	0.896973	-0.833969	-1.81055			0.796786	-1.09947	-1.15089
1	P 1_N09	BIRC2	NM_001166	SI02625434	1.33123	1.73139	1.3025			1.34662	1.35208	1.16899
1	P 1_O09	BIRC3	AF070674	SI02661918	1.26586	2.01159	1.33001			1.19051	0.875834	0.677371
1	P 1_O09	BIRC3	AF070674	SI00022820	1.21658	0.551108	0.811135			1.4033	1.56482	0.901605
1	P 1_O09	BIRC3	AF070674	SI02662422	0.563053	-1.82588	-2.2665			0.771293	-0.914548	-1.04122
1	P 1_P09	BIRC4	NM_001167	SI00022876	1.0667	0.151621	0.292968			0.915771	-0.235907	0.346471
1	P 1_P09	BIRC4	NM_001167	SI00022890	0.647128	-3.16159	-2.80449			0.684881	-1.63721	-1.33667
1	P 1_P09	BIRC4	NM_001167	SI02625441	0.853499	-0.512696	-0.912701			1.17144	0.1322	0.0066663
1	P 1_A10	BIRC5	NM_001168	SI02652937	1.35951	2.73246	2.06508			1.1813	0.73855	1.84746
1	P 1_A10	BIRC5	NM_001168	SI02652958	1.11582	0.656797	0.376777			1.43068	1.94658	2.77768	NSF stimulator
1	P 1_A10	BIRC5	NM_001168	SI00022911	0.524015	-2.00239	-1.07755			1.99946	3.92408	4.96545	NSF stimulator
1	P 1_B10	APLP1	NM_005166	SI00298291	0.903356	-0.77862	-0.791234			0.803474	-0.981325	-0.783907	NSF stimulator
1	P 1_B10	APLP1	NM_005166	SI00298298	0.96702	-0.345661	-0.340664			0.893763	-0.625359	0.0281878
1	P 1_B10	APLP1	NM_005166	SI02780253	0.547261	-1.89728	-0.95025			0.791175	-0.83622	-1.01673
1	P 1_C10	APLP2	NM_001642	SI00026761	1.04715	0.0645591	0.216203			0.917449	-0.409205	-0.0711341
1	P 1_C10	APLP2	NM_001642	SI00026768	0.913644	-0.816698	-0.128364			0.767724	-1.16712	-0.353839
1	P 1_C10	APLP2	NM_001642	SI02780267	0.767627	-0.900945	0.200965			0.824412	-0.705276	-0.242326
1	P 1_D10	APOA1	NM_000039	SI00298319	1.22788	1.98043	0.149275			1.64282	3.52373	2.66134
1	P 1_D10	APOA1	NM_000039	SI00298326	1.05931	0.205408	-0.607764			0.939965	-0.426763	-0.655388
1	P 1_D10	APOA1	NM_000039	SI00298333	0.796565	-0.887713	-0.247561			0.754545	-0.977545	-1.13181
1	P 1_E10	APOA2	NM_001643	SI00026782	1.08048	0.584716	-0.112158			0.992092	-0.0345149	0.0085457
1	P 1_E10	APOA2	NM_001643	SI02626624	0.855078	-1.12602	-1.10681			0.676148	-1.56075	-0.920235
1	P 1_E10	APOA2	NM_001643	SI02626631	0.567154	-1.80734	-0.695452			0.668149	-1.32091	-1.02119
1	P 1_F10	APOB	NM_000384	SI00008428	1.06737	0.272043	-0.304904			1.01839	0.0974763	-0.727568
1	P 1_F10	APOB	NM_000384	SI00008414	1.10444	-0.0279497	-0.546117			1.12857	0.045638	-0.16197
1	P 1_F10	APOB	NM_000384	SI00008421	0.711604	-1.15424	-0.128095			0.816227	-0.737522	-1.09735
1	P 1_G10	AQP8	NM_001169	SI00022925	1.13293	0.692494	0.686101			1.20114	0.969235	1.33771
1	P 1_G10	AQP8	NM_001169	SI00022932	1.16188	-0.0263314	0.00811542			0.889601	-0.643248	-0.479926
1	P 1_G10	AQP8	NM_001169	SI00022946	1.24468	-0.136464	1.48338			1.17311	-0.0371164	0.0736162
1	P 1_H10	APOC2	NM_000483	SI00010339	1.19108	1.436	-0.892577			1.13413	0.545689	-0.942836
1	P 1_H10	APOC2	NM_000483	SI00010332	1.07064	-0.0997452	-1.72625			1.05162	-0.192718	-0.806966
1	P 1_H10	APOC2	NM_000483	SI00010346	0.902228	-0.585802	-0.876829			1.15473	0.027566	-0.671764
1	P 1_I10	APOC3	NM_000040	SI00298655	1.15578	1.30639	0.0988667			1.30085	1.73085	0.726378
1	P 1_I10	APOC3	NM_000040	SI00298662	1.01247	-0.312419	-1.3842			0.928795	-0.465123	-0.936886
1	P 1_I10	APOC3	NM_000040	SI00298669	1.21769	0.100513	-0.153526			1.94014	3.69037	3.62397
1	P 1_J10	APOE	NM_000041	SI00298739	1.05888	-0.229119	-0.182426			1.07934	0.0395655	-0.0978967
1	P 1_J10	APOE	NM_000041	SI00298746	1.20844	1.4953	0.738654			1.50247	2.29159	1.92675
1	P 1_J10	APOE	NM_000041	SI00298753	1.09577	0.325709	1.4471			1.22821	0.0885691	0.210106
1	P 1_K10	APOH	NM_000042	SI00000609	0.92782	-0.51272	0.511978			0.928737	-0.346181	1.365
1	P 1_K10	APOH	NM_000042	SI00000616	1.08326	0.0200386	0.604892			1.13016	0.388909	1.50518
1	P 1_K10	APOH	NM_000042	SI00000602	1.09399	0.285475	1.4113			1.02819	-0.118858	0.315493
1	P 1_L10	APP	NM_000484	SI02776893	0.877201	-0.933308	-1.35			0.888349	-0.377707	-0.735351
1	P 1_L10	APP	NM_000484	SI02780281	1.20179	0.117693	-0.50935			1.05506	-0.29432	-0.566318
1	P 1_L10	APP	NM_000484	SI02623586	0.502908	-2.09782	-1.4244			1.1953	-0.530645	-0.479492
1	P 1_M10	APRT	NM_000485	SI00010395	1.08587	0.523943	0.711264			1.14939	0.26507	0.566939
1	P 1_M10	APRT	NM_000485	SI00010402	1.05663	0.123302	0.0959758			1.08175	-0.0783916	0.115933
1	P 1_M10	APRT	NM_000485	SI00010388	0.514247	-2.04655	-0.867388			0.889746	-0.447876	-0.605929
1	P 1_N10	KLK3	NM_001648	SI00026789	1.06343	-0.372615	-1.17627			0.915341	-0.241785	-0.383943
1	P 1_N10	KLK3	NM_001648	SI00026803	1.09879	0.322392	-0.458544			1.21064	0.417397	0.19021
1	P 1_N10	KLK3	NM_001648	SI00026810	0.872719	-0.425796	0.215039			1.24696	0.200714	0.0522214
1	P 1_O10	FAS	NM_000043	SI00000637	1.0787	-0.369162	-0.509645			0.853893	-0.555883	-0.63101
1	P 1_O10	FAS	NM_000043	SI00000630	0.884271	-0.922514	-0.903225			1.3564	0.388374	2.15663
1	P 1_O10	FAS	NM_000043	SI02622830	0.721547	-1.10929	0.0305255			0.72087	-1.08644	-1.09712
1	P 1_P10	FASLG	NM_000639	SI00013398	0.932984	-0.55057	-0.680918			1.11409	0.232872	0.551569
1	P 1_P10	FASLG	NM_000639	SI00013405	1.19747	1.40431	0.331481			1.18159	-0.131476	0.720368
1	P 1_P10	FASLG	NM_000639	SI00013412	1.76903	3.62667	4.19244			2.44989	5.69867	5.75574
1	P 1_A11	APXL	NM_001649	SI00299117	0.78316	-1.70378	-2.14605			0.722267	-1.38896	-1.55872
1	P 1_A11	APXL	NM_001649	SI00299124	1.05658	-0.281254	-1.2016			0.779531	-1.15121	-1.53141
1	P 1_A11	APXL	NM_001649	SI00299180	0.711132	-1.15638	-0.478743			0.73046	-1.07542	-0.81395
1	P 1_B11	AQP1	NM_000385	SI00008435	1.01944	0.035749	0.293839			1.12103	0.163513	0.583948
1	P 1_B11	AQP1	NM_000385	SI00008456	1.01714	-0.0918524	0.167866			0.814874	-0.964451	-0.687701
1	P 1_B11	AQP1	NM_000385	SI00008449	0.622536	-1.55695	-0.318627			1.59948	-0.301049	2.16024
1	P 1_C11	AQP2	NM_000486	SI00010409	1.08735	-0.429379	-0.208598			1.11542	-0.135675	0.166377
1	P 1_C11	AQP2	NM_000486	SI00010423	0.923454	-0.869075	-0.473106			0.790079	-1.1317	0.0618058
1	P 1_C11	AQP2	NM_000486	SI00010416	1.59051	3.26583	3.62893			1.781	2.34176	3.10799
1	P 1_D11	AQP3	NM_004925	SI02776900	1.16377	1.44777	0.641221			1.35485	2.03462	2.17599
1	P 1_D11	AQP3	NM_004925	SI00070112	1.23086	1.68133	0.429663			0.939257	-0.429808	0.0332006
1	P 1_D11	AQP3	NM_004925	SI02780295	0.685348	-1.27295	-0.446478			0.869331	-0.528307	-0.301059
1	P 1_E11	AQP4	NM_001650	SI00026824	0.584583	-3.36463	-3.41793			0.786567	-0.993256	-1.70512
1	P 1_E11	AQP4	NM_001650	SI00026838	1.45057	3.02525	2.73049			1.62905	2.53517	2.58863
1	P 1_E11	AQP4	NM_001650	SI00026831	0.88288	-0.379856	0.0807893			1.00508	-0.17094	0.0466243
1	P 1_F11	AQP5	NM_001651	SI02626645	0.454144	-4.44843	-3.20832			0.504423	-2.36303	-1.61023
1	P 1_F11	AQP5	NM_001651	SI02626652	1.06726	-0.179078	-0.42062			1.45615	1.79198	2.06361
1	P 1_F11	AQP5	NM_001651	SI00026845	1.22438	0.686538	2.3421			1.58235	1.69938	2.06974
1	P 1_G11	AQP6	NM_001652	SI00026866	0.30169	-5.71514	-3.63346			0.603058	-1.85297	-1.57697
1	P 1_G11	AQP6	NM_001652	SI00026873	0.972778	-0.459859	-0.16366			0.896668	-0.612869	-0.657231
1	P 1_G11	AQP6	NM_001652	SI00026859	1.06748	-0.0192556	0.286289			1.21252	0.496891	0.520273
1	P 1_H11	AQP7	NM_001170	SI00022953	0.949479	-0.332754	-0.877669			0.900113	-0.316878	-0.0661829
1	P 1_H11	AQP7	NM_001170	SI02625455	0.980002	-0.38612	-1.1398			0.673909	-1.57037	-1.00045
1	P 1_H11	AQP7	NM_001170	SI02625462	1.30924	0.161292	2.28183			1.23997	0.341396	1.85496
1	P 1_I11	AQP9	NM_020980	SI00128576	1.1402	-0.533706	-0.405503			1.23261	0.278545	0.102901
1	P 1_I11	AQP9	NM_020980	SI00128583	1.25677	1.67424	0.0237309			1.22685	0.616808	0.204709
1	P 1_I11	AQP9	NM_020980	SI00128590	0.830406	-0.617103	-0.686623			0.935554	-0.267406	0.0779381
1	P 1_J11	AR	NM_000044	SI02757265	1.07666	0.394491	-0.293839			1.12331	0.12342	-0.345213
1	P 1_J11	AR	NM_000044	SI02757258	1.1209	0.468288	-0.519958			1.02292	-0.14119	-0.671912
1	P 1_J11	AR	NM_000044	SI00000679	0.788298	-0.807486	-0.151156			0.88444	-0.46878	-0.278626
1	P 1_K11	ABCC6	NM_001171	SI00022967	0.361212	-5.22058	-3.81423			0.221637	-3.90197	-2.08839
1	P 1_K11	ABCC6	NM_001171	SI00022974	1.06609	0.194868	-0.0178399			1.20098	0.197476	1.14728
1	P 1_K11	ABCC6	NM_001171	SI00022981	1.08831	-0.235344	0.518191			1.19823	0.386672	1.68642
1	P 1_L11	TRIM23	NM_001656	SI00750715	1.06633	0.0801108	0.728457			1.07952	0.265881	0.588927
1	P 1_L11	TRIM23	NM_001656	SI00750722	1.26348	1.95189	2.20123			1.39376	1.58735	2.0181
1	P 1_L11	TRIM23	NM_001656	SI00750729	0.863413	-0.467871	0.679657			0.728881	-1.08164	-0.552621
1	P 1_M11	AREG	NM_001657	SI03496045	1.34497	2.62049	2.37135			1.22159	0.689756	0.0661829
1	P 1_M11	AREG	NM_001657	SI03287368	0.575288	-3.07649	-4.76307			0.800707	-1.02535	-1.53542
1	P 1_M11	AREG	NM_001657	SI03496038	0.702749	-1.19428	-0.606314			0.855834	-0.581483	-0.612851
1	P 1_N11	ARG1	NM_000045	SI00000707	1.17437	1.53583	0.59381			1.29464	1.72324	1.9314
1	P 1_N11	ARG1	NM_000045	SI00000693	1.16613	0.249465	-0.16162			1.10687	0.22566	-0.140914
1	P 1_N11	ARG1	NM_000045	SI00000700	0.767498	-1.11404	-0.958554			0.793771	-0.825991	-0.960125
1	P 1_O11	RHOA	NM_001664	SI00702702	1.12728	-0.0156546	-1.29261			1.06692	0.165698	-1.0192
1	P 1_O11	RHOA	NM_001664	SI02776907	1.10177	-0.582472	-1.17492			0.912849	-0.543316	-1.47394
1	P 1_O11	RHOA	NM_001664	SI02626659	0.635509	-1.62978	-1.9231			0.775262	-0.898914	-1.49663
1	P 1_P11	RHOB	NM_004040	SI00058919	1.04541	0.263483	0.384352			1.00311	0.020791	-0.362573
1	P 1_P11	RHOB	NM_004040	SI00058912	1.12765	0.0264421	-0.512868			1.21314	0.0644057	0.0123827
1	P 1_P11	RHOB	NM_004040	SI00058926	0.730365	-1.06942	-0.59902			0.769267	-0.92253	-1.21342
1	P 1_A13	RHOC	NM_175744	SI02663906	0.947309	-0.440308	-0.475584			1.17629	0.588186	0.543538
1	P 1_A13	RHOC	NM_175744	SI02663913	1.20769	1.33211	0.474613			1.21986	0.250588	0.175271
1	P 1_A13	RHOC	NM_175744	SI00159411	1.12157	0.470352	0.673337			1.12178	-0.179158	-0.0958115
1	P 1_B13	ARHGDIA	NM_004309	SI00302617	1.18193	1.59868	2.89689			2.30043	6.62888	9.5321
1	P 1_B13	ARHGDIA	NM_004309	SI00302624	0.742642	-1.90984	0.0150004			0.83272	-0.887744	0.679398
1	P 1_B13	ARHGDIA	NM_004309	SI00302631	1.10117	-0.359303	1.13953			1.2982	0.24391	1.85945
1	P 1_C13	ARHGDIB	NM_001175	SI00023009	0.941586	-0.398342	-0.70248			0.856317	-0.716068	-1.39926
1	P 1_C13	ARHGDIB	NM_001175	SI00023002	0.931814	-0.591085	-0.0518376			0.908556	-0.562378	-0.270561
1	P 1_C13	ARHGDIB	NM_001175	SI00022988	0.945302	-0.344756	0.0462779			1.04547	-0.0367722	-0.066786
1	P 1_D13	ARHGDIG	NM_001176	SI00302645	0.901349	-0.794067	-0.223881			1.11576	0.165249	0.723397
1	P 1_D13	ARHGDIG	NM_001176	SI00302652	1.06871	-0.125495	0.354896			0.909357	-0.558526	-0.0891679
1	P 1_D13	ARHGDIG	NM_001176	SI00302659	0.920054	-0.21178	-0.0973082			1.29905	0.275966	0.156776
1	P 1_E13	ARL3	NM_004311	SI00062496	1.23063	1.74046	-0.202403			1.09371	0.47556	-0.833884
1	P 1_E13	ARL3	NM_004311	SI02776914	1.02163	-0.256741	-0.933514			1.05459	0.0659579	-0.621788
1	P 1_E13	ARL3	NM_004311	SI02632861	0.499754	-2.11208	-2.70065			0.825473	-0.701094	-1.37266
1	P 1_F13	ARNT	NM_001668	SI00304213	0.943389	-0.383355	-0.867382			0.920333	-0.212318	-0.91382
1	P 1_F13	ARNT	NM_001668	SI00304220	1.13839	0.38051	0.0940573			1.22981	0.607265	0.232005
1	P 1_F13	ARNT	NM_001668	SI00304227	0.83357	-0.97001	-0.97364			0.754325	-0.978257	-1.33359
1	P 1_G13	ARNTL	NM_001178	SI00023030	0.829973	-1.32571	-2.82088			1.10883	-0.090899	-1.1984
1	P 1_G13	ARNTL	NM_001178	SI00023037	1.27847	2.07627	-0.516135			1.10785	-0.121535	-1.07943
1	P 1_G13	ARNTL	NM_001178	SI00023023	1.0678	0.298291	-1.11781			0.880171	-0.485601	-1.32317
1	P 1_H13	ARR3	NM_004312	SI02632875	1.21417	1.72358	0.00476977			1.11875	0.601274	-0.414318
1	P 1_H13	ARR3	NM_004312	SI00062517	0.913486	-0.718857	-1.88867			1.07583	0.110538	-0.291956
1	P 1_H13	ARR3	NM_004312	SI02632882	0.866374	-0.454483	-1.47475			1.10692	-0.0264634	-0.421618
1	P 1_I13	ARRB1	NM_020251	SI02776921	1.17684	1.55635	1.30432			1.40526	2.03945	2.25485
1	P 1_I13	ARRB1	NM_020251	SI00058947	1.06665	-0.0981584	0.0518376			1.04476	-0.133847	-0.00118543
1	P 1_I13	ARRB1	NM_020251	SI02643977	1.29828	1.4983	1.50844			1.32661	0.87239	1.26325
1	P 1_J13	ARRB2	NM_199004	SI00062545	1.11709	0.67069	0.704034			1.01726	0.0918051	1.19872
1	P 1_J13	ARRB2	NM_199004	SI02776928	0.822278	-1.70847	-0.729287			0.820952	-0.98334	0.0597316
1	P 1_J13	ARRB2	NM_199004	SI00062559	1.49394	2.7243	3.21046			1.40245	1.43018	2.15296
1	P 1_K13	ARSA	NM_000487	SI02776935	1.0613	0.359142	1.41343			1.08031	-0.0807465	0.414318
1	P 1_K13	ARSA	NM_000487	SI00010451	1.16356	-0.369375	0.0534639			1.20619	0.432396	0.21233
1	P 1_K13	ARSA	NM_000487	SI00010444	0.851232	-0.871174	-0.463031			1.077	0.0651924	-0.0326721
1	P 1_L13	ARSB	NM_000046	SI00000714	1.25115	1.89835	1.61056			1.18829	1.09347	1.33853
1	P 1_L13	ARSB	NM_000046	SI02776942	0.880835	-1.18984	-1.13978			0.649738	-1.80608	-1.60586
1	P 1_L13	ARSB	NM_000046	SI00000735	0.750656	-0.977678	-0.994012			0.819827	-0.723337	-0.478243
1	P 1_M13	STS	NM_000351	SI00007707	1.28482	2.45358	-0.116237			1.07152	0.157527	-0.209262
1	P 1_M13	STS	NM_000351	SI00007714	1.08437	0.0533467	-0.720499			0.801994	-1.07444	-0.796306
1	P 1_M13	STS	NM_000351	SI00007721	0.894797	-0.325972	-1.32985			1.23675	0.581784	-0.02588
1	P 1_N13	ARSD	NM_001669	SI00304661	0.404862	-4.8579	-4.11596			0.805564	-0.805797	-2.14032
1	P 1_N13	ARSD	NM_001669	SI00304668	1.10578	-0.218091	-1.06569			1.03927	7.61208e-05	-1.36757
1	P 1_N13	ARSD	NM_001669	SI00304675	1.38346	2.10718	1.48799			2.29347	4.05114	3.54144
1	P 1_O13	ARSE	NM_000047	SI00000756	0.680434	-2.56821	-2.79373			0.845551	-0.770107	-2.0862
1	P 1_O13	ARSE	NM_000047	SI00000742	1.11293	-0.44693	-0.694209			1.37318	1.43537	0.208081
1	P 1_O13	ARSE	NM_000047	SI00000749	1.1407	0.596104	0.322353			1.28028	0.563833	0.0798118
1	P 1_P13	ARSF	NM_004042	SI00058975	1.11982	0.219362	-0.0240713			1.04469	0.137398	-0.74875
1	P 1_P13	ARSF	NM_004042	SI00058982	1.43348	3.36229	2.902			2.08014	5.06746	4.5173
1	P 1_P13	ARSF	NM_004042	SI00058968	1.11337	0.00935904	-0.342213			1.11599	0.19128	-0.5768
1	P 1_A14	ASAH1	NM_004315	SI02776949	1.03837	0.260614	-0.375216			0.913961	-0.426714	-1.21224
1	P 1_A14	ASAH1	NM_004315	SI02632896	0.887299	-0.901409	-1.70171			0.807374	-0.99669	-1.88249
1	P 1_A14	ASAH1	NM_004315	SI00160349	1.30291	1.51923	2.18536			1.7585	2.97477	3.25709
1	P 1_B14	ASCL1	NM_004316	SI00062594	1.03651	-0.000903172	-0.808226			1.05057	0.110165	-0.874436
1	P 1_B14	ASCL1	NM_004316	SI00062580	1.32986	2.18372	1.70366			1.51004	2.02361	1.79924
1	P 1_B14	ASCL1	NM_004316	SI00062587	0.359871	-2.74453	-2.87996			0.722822	-1.10551	-1.5252
1	P 1_C14	ASCL2	NM_005170	SI00073220	1.14528	0.657965	0.548863			1.17588	0.848791	-0.0488409
1	P 1_C14	ASCL2	NM_005170	SI00073213	0.897772	-0.828396	0.0680626			0.915551	-0.528762	-0.0500865
1	P 1_C14	ASCL2	NM_005170	SI00073234	1.12713	0.172551	0.160418			1.66285	1.95969	2.45569
1	P 1_D14	ASGR1	NM_001671	SI00026929	1.30531	2.62381	1.07324			1.21185	1.29514	0.785933
1	P 1_D14	ASGR1	NM_001671	SI02626666	1.24424	1.79229	0.0568606			1.01771	-0.161007	-0.0214813
1	P 1_D14	ASGR1	NM_001671	SI00026915	0.829915	-0.619325	-0.675644			1.11055	0.108132	0.0615438
1	P 1_E14	ASGR2	NM_080914	SI00023044	1.20676	1.55668	0.218791			1.14508	0.0819605	0.209254
1	P 1_E14	ASGR2	NM_080914	SI00023051	0.865141	-1.05587	-0.345944			1.10089	-0.142479	0.59593
1	P 1_E14	ASGR2	NM_080914	SI00023058	1.11118	-0.40722	0.579379			0.787325	-0.87154	0.0255516
1	P 1_F14	ASMT	NM_004043	SI00059010	1.06229	0.00271376	-0.378293			1.13238	0.477945	-0.402265
1	P 1_F14	ASMT	NM_004043	SI00059017	1.04894	-0.424236	-1.44849			1.14533	-0.501728	-0.916351
1	P 1_F14	ASMT	NM_004043	SI00059003	0.809723	-0.710619	-0.666935			0.861429	-0.559437	-0.587188
1	P 1_G14	ASNS	NM_001673	SI02776956	1.11187	0.154353	-0.00628591			1.16633	0.495852	0.199165
1	P 1_G14	ASNS	NM_001673	SI02776963	1.56047	4.41586	3.75247			2.15889	5.4459	5.48244
1	P 1_G14	ASNS	NM_001673	SI00305431	1.05707	0.28068	-0.160418			1.09868	0.0995828	-0.0338306
1	P 1_H14	ASPA	NM_000049	SI00000791	1.16537	0.67427	-0.491205			1.08467	0.0581396	-0.931789
1	P 1_H14	ASPA	NM_000049	SI00000777	0.884629	-1.19118	-2.19964			0.843824	-0.873435	-1.36685
1	P 1_H14	ASPA	NM_000049	SI00000784	0.388631	-2.6145	-3.0464			0.570142	-1.70703	-1.6537
1	P 1_I14	ASPH	NM_004318	SI00062608	0.945705	-0.364117	-0.026072			1.10872	0.454577	-0.299598
1	P 1_I14	ASPH	NM_004318	SI00062622	1.04638	0.13392	0.186964			1.11629	0.196616	0.0237084
1	P 1_I14	ASPH	NM_004318	SI00062601	0.536401	-1.94638	-1.44688			0.855061	-0.584527	-0.602863
1	P 1_J14	ASS	NM_000050	SI02776970	1.0307	0.0436316	-0.0913807			1.19208	0.725431	0.0488409
1	P 1_J14	ASS	NM_000050	SI00000819	0.358757	-5.55403	-5.37257			0.503395	-2.50931	-2.57648
1	P 1_J14	ASS	NM_000050	SI00000805	0.934978	-0.402532	-0.0756175			0.918303	-0.335371	-0.278931
1	P 1_K14	SERPINC1	NM_000488	SI00010486	0.954933	-0.381629	-0.715416			0.822145	-0.8876	-1.22212
1	P 1_K14	SERPINC1	NM_000488	SI00010465	1.16686	0.835707	-0.0568606			1.26822	1.04403	0.253243
1	P 1_K14	SERPINC1	NM_000488	SI00010472	0.7812	-0.839578	-1.40222			0.845411	-0.622543	-0.838786
1	P 1_L14	ATF1	NM_005171	SI02634520	1.09867	-0.0288594	-0.287283			1.0955	0.381412	-0.142779
1	P 1_L14	ATF1	NM_005171	SI02634527	0.955243	-0.605336	-1.10463			1.10842	-0.15726	-0.0524767
1	P 1_L14	ATF1	NM_005171	SI02634534	1.1078	0.176219	0.463179			1.0804	-0.315743	0.0338306
1	P 1_M14	ATOH1	NM_005172	SI02634548	0.913292	-0.633429	0.00628591			1.14071	0.132046	2.18111
1	P 1_M14	ATOH1	NM_005172	SI02634555	1.10119	0.497321	1.84147			1.59163	2.37433	3.58505
1	P 1_M14	ATOH1	NM_005172	SI00073269	1.07848	0.305654	1.14242			1.1298	0.00441668	0.549054
1	P 1_N14	ATP1A1	NM_000701	SI02776977	1.26476	2.00314	2.69918			2.0959	5.50626	6.34369
1	P 1_N14	ATP1A1	NM_000701	SI02776984	1.2424	1.57408	2.57679			1.91665	3.77139	4.16991	NSF Stimulator
1	P 1_N14	ATP1A1	NM_000701	SI00306467	0.85858	-0.830052	-0.0396859			1.18573	0.0863074	1.30442	NSF Stimulator
1	P 1_O14	ATP1A2	NM_000702	SI00306481	1.14794	1.31621	-0.402733			1.28315	1.66386	-0.129282	NSF Stimulator
1	P 1_O14	ATP1A2	NM_000702	SI00306488	0.944181	-0.516679	-1.16345			0.919841	-0.513262	-1.55209
1	P 1_O14	ATP1A2	NM_000702	SI00306495	0.225526	-3.65293	-4.33929			0.548086	-1.78466	-2.26404
1	P 1_P14	ATP1A3	NM_152296	SI00154245	0.950017	-0.41947	-0.0779452			0.818526	-0.905768	-0.924451
1	P 1_P14	ATP1A3	NM_152296	SI00154238	0.727166	-2.49756	-2.33939			0.70284	-1.55091	-1.3164
1	P 1_P14	ATP1A3	NM_152296	SI00154231	1.03676	0.122106	0.533065			1.24447	0.587805	0.732096
1	P 1_A15	ATP12A	NM_001676	SI00306341	0.701311	-2.33377	-1.99663			0.616586	-1.91944	-1.66517
1	P 1_A15	ATP12A	NM_001676	SI00306348	1.33328	2.50063	2.80481			1.40188	1.77644	2.05274
1	P 1_A15	ATP12A	NM_001676	SI00306355	0.736277	-1.51446	-1.16762			0.823074	-0.755937	-0.238894
1	P 1_B15	ATP1A4	NM_144699	SI00306509	1.06914	0.497421	0.247985			1.06051	0.0668969	0.269399
1	P 1_B15	ATP1A4	NM_144699	SI00306516	0.949936	-0.64937	-0.46842			0.76102	-1.27134	-0.905395
1	P 1_B15	ATP1A4	NM_144699	SI00306523	1.47397	2.61367	3.34594			1.63986	1.97704	2.52279
1	P 1_C15	FXYD2	NM_001680	SI00422800	0.843337	-1.24059	-0.504232			0.904959	-0.471901	-0.392719
1	P 1_C15	FXYD2	NM_001680	SI00422807	0.909092	-0.749482	-0.328935			0.901044	-0.59406	-0.0441984
1	P 1_C15	FXYD2	NM_001680	SI00422814	0.868846	-0.772608	-0.114716			0.806924	-0.774174	-0.227974
1	P 1_D15	ATP2A1	NM_004320	SI02632910	1.10635	0.186312	0.0967398			1.29524	1.4872	1.28897
1	P 1_D15	ATP2A1	NM_004320	SI00158046	1.0939	-0.560112	-0.169918			1.20281	-0.0798872	0.117197
1	P 1_D15	ATP2A1	NM_004320	SI02632917	0.309753	-2.97113	-2.59215			0.574078	-1.69152	-1.83415
1	P 1_E15	ATP2A2	NM_001681	SI02626673	0.919158	-0.584686	-2.14081			0.929202	-0.166453	-1.34912
1	P 1_E15	ATP2A2	NM_001681	SI02626680	1.25526	-0.478743	-1.2476			0.915231	-0.533081	-0.890575
1	P 1_E15	ATP2A2	NM_001681	SI02626687	1.17103	0.478201	0.0549974			0.927593	-0.298772	-0.477941
1	P 1_F15	ATP2A3	NM_174958	SI00306649	1.40492	3.45142	4.15082			2.10685	5.92326	5.03111
1	P 1_F15	ATP2A3	NM_174958	SI00306656	1.38612	2.57598	2.89124			2.84663	8.26323	8.42109	NSF Stimulator
1	P 1_F15	ATP2A3	NM_174958	SI00306663	0.9061	-0.395482	0.31079			0.848053	-0.675161	-0.354613	NSF Stimulator
1	P 1_G15	ATP2B1	NM_001682	SI00306691	1.07017	-0.457218	-0.569067			1.08045	-0.141519	-0.403393	NSF Stimulator
1	P 1_G15	ATP2B1	NM_001682	SI00306698	1.15338	0.640839	-0.0528057			1.16854	0.273244	-0.219966
1	P 1_G15	ATP2B1	NM_001682	SI00306684	0.82844	-0.625993	-0.983291			1.09138	-0.0381508	-0.465825
1	P 1_H15	ATP2B2	NM_001683	SI00306705	1.89929	7.55909	1.83788	%GFP Stimulator		1.66083	3.61688	1.71952
1	P 1_H15	ATP2B2	NM_001683	SI00306712	1.41218	3.1856	-1.51514	%GFP Stimulator		1.05285	0.0584756	-0.965724
1	P 1_H15	ATP2B2	NM_001683	SI00306719	1.07341	-0.29893	-1.9353	%GFP Stimulator		0.845899	-0.620621	-1.34328
1	P 1_I15	ATP2B3	NM_021949	SI00306733	0.903333	-0.778799	-2.2627			0.799651	-1.00051	-1.46354
1	P 1_I15	ATP2B3	NM_021949	SI00306740	1.18039	0.418647	-0.805746			0.945811	-0.383352	-0.592265
1	P 1_I15	ATP2B3	NM_021949	SI00306747	1.08035	0.410958	-0.340817			1.25521	0.508986	0.54962
1	P 1_J15	ATP2B4	NM_001684	SI00306775	1.2352	1.7756	-0.0967398			1.20451	0.803435	0.0405777
1	P 1_J15	ATP2B4	NM_001684	SI00306782	1.06013	-0.367237	-1.5458			0.903783	-0.582289	-1.12539
1	P 1_J15	ATP2B4	NM_001684	SI02626708	1.10932	0.324298	0.0151873			1.13096	0.239698	0.240548
1	P 1_K15	ATP4A	NM_000704	SI00306789	2.14299	8.76296	8.61868			1.77297	3.88528	4.55955
1	P 1_K15	ATP4A	NM_000704	SI00306796	0.944245	-0.517689	-0.739674			1.03777	-0.1074	-0.371644
1	P 1_K15	ATP4A	NM_000704	SI00306803	1.17737	0.230493	0.586545			1.23957	-0.104648	0.430854
1	P 1_L15	ATP4B	NM_000705	SI00306817	0.955577	-0.376673	-1.71272			0.891615	-0.387105	-0.878777
1	P 1_L15	ATP4B	NM_000705	SI00306824	1.39754	3.0641	0.722012			1.18203	0.613709	0.482427
1	P 1_L15	ATP4B	NM_000705	SI00306831	0.953563	-0.213473	-0.87476			1.28855	0.357777	0.47079
1	P 1_M15	ATP4B	NM_000705	SI00306817	0.959389	-0.250418	-0.782318			0.976385	0.0775364	-0.148741
1	P 1_M15	ATP4B	NM_000705	SI00306824	1.43269	2.90061	2.26805			2.49148	6.24222	6.47372
1	P 1_M15	ATP4B	NM_000705	SI00306831	0.941352	-0.366861	-0.641804			1.19184	0.436575	0.455307
1	P 1_N15	ATP5A1	NM_004046	SI02776991	0.908726	-0.671368	-0.38208			1.08858	0.449813	-0.429559
1	P 1_N15	ATP5A1	NM_004046	SI00306852	1.21692	1.56562	1.61595			1.73249	3.3969	2.73232
1	P 1_N15	ATP5A1	NM_004046	SI00306859	0.607467	-1.62508	-1.33341			0.892695	-0.436261	-0.975857
1	P 1_O15	ALDH7A1	NM_001182	SI00023072	1.10255	0.646588	0.0826509			1.17699	0.749311	0.163751
1	P 1_O15	ALDH7A1	NM_001182	SI00023079	0.853593	-1.13638	-1.81954			0.866794	-0.741278	-1.17886
1	P 1_O15	ALDH7A1	NM_001182	SI00023093	1.03242	0.110017	-0.0439434			0.839236	-0.703672	-0.701629
1	P 1_P15	ATP5B	NM_001686	SI00026957	0.808786	-1.50653	-1.41927			0.78544	-1.07185	-1.34261
1	P 1_P15	ATP5B	NM_001686	SI02626715	1.11797	0.63073	0.504671			1.74249	3.02281	3.50883
1	P 1_P15	ATP5B	NM_001686	SI00026964	1.07825	0.218778	0.454651			0.891013	-0.442884	-0.170273
1	P 1_A16	ATP6V1A	NM_001690	SI00307489	1.35639	2.70845	2.14591			1.24128	0.195067	1.88951
1	P 1_A16	ATP6V1A	NM_001690	SI00307496	1.13017	0.565546	-0.136832			1.07153	0.0495141	0.285258
1	P 1_A16	ATP6V1A	NM_001690	SI00307503	0.783405	-0.854164	-0.676917			0.737569	-1.04741	-1.58472
1	P 1_B16	ATP6V1B1	NM_001692	SI00307517	0.910521	-0.72347	0.0381992			0.729346	-1.35343	-0.588373
1	P 1_B16	ATP6V1B1	NM_001692	SI00307524	1.07999	0.272894	0.597501			1.26636	0.739483	1.69953
1	P 1_B16	ATP6V1B1	NM_001692	SI00307531	0.878626	-0.582361	0.108219			1.21911	0.524736	-0.0684599
1	P 1_C16	ATP6V1B2	NM_001693	SI00307545	0.892495	-0.86222	-1.06966			1.11871	-0.0508758	0.247332
1	P 1_C16	ATP6V1B2	NM_001693	SI00307552	1.73267	4.99177	5.05009			1.80728	3.3013	4.67015
1	P 1_C16	ATP6V1B2	NM_001693	SI00307559	1.04637	-0.287248	-0.221892			1.26923	0.686836	0.265582
1	P 1_D16	ATP6V1C1	NM_001695	SI00026985	0.901654	-0.79172	-0.714517			1.13077	0.661602	0.296774
1	P 1_D16	ATP6V1C1	NM_001695	SI02626729	0.947619	-0.668592	-0.409024			0.938006	-0.420861	-0.266829
1	P 1_D16	ATP6V1C1	NM_001695	SI00026992	1.19979	1.07934	2.0354			1.4499	1.48908	0.445044
1	P 1_E16	ATP7A	NM_000052	SI00000875	1.10349	0.432756	0.40492			1.08693	0.362969	-0.141828
1	P 1_E16	ATP7A	NM_000052	SI00000854	1.01334	-0.160109	-0.00163632			1.12712	0.213782	0.582847
1	P 1_E16	ATP7A	NM_000052	SI03210277	0.511637	-2.06044	-1.38095			0.632111	-1.43997	-1.99917
1	P 1_F16	ATP7B	NM_000053	SI00000903	1.15293	0.383686	0.0852064			1.09371	-0.134705	-0.192012
1	P 1_F16	ATP7B	NM_000053	SI00000896	1.14603	0.672839	-0.0655402			1.10279	-0.425874	-0.411751
1	P 1_F16	ATP7B	NM_000053	SI00000882	0.782502	-0.833694	-0.773018			1.33948	0.128274	0.0461165
1	P 1_G16	ATRX	NM_000489	SI00010493	1.05258	0.162805	-0.328373			1.16773	0.847124	1.43815
1	P 1_G16	ATRX	NM_000489	SI03520846	1.23712	1.53727	0.27569			1.20322	-0.116991	0.348067
1	P 1_G16	ATRX	NM_000489	SI00010514	1.28735	1.56934	1.35726			1.56888	1.65581	0.906181
1	P 1_H16	KIF1A	NM_004321	SI00062629	1.04018	0.0412182	0.105656			0.868273	-0.56702	-0.0775429
1	P 1_H16	KIF1A	NM_004321	SI02781541	1.14353	0.272082	-0.0147574			1.22608	0.803078	2.23956
1	P 1_H16	KIF1A	NM_004321	SI03019737	1.08525	0.0159996	0.536809			1.42853	1.20197	1.52354
1	P 1_I16	AUP1	NM_012103	SI00097048	1.09523	0.00906794	-0.053798			1.10933	-0.365788	-0.750329
1	P 1_I16	AUP1	NM_012103	SI00097034	0.842004	-1.21716	-2.08066			0.887348	-0.652933	-0.773064
1	P 1_I16	AUP1	NM_012103	SI00097055	0.69219	-1.24202	-1.1181			0.827214	-0.694237	-1.24488
1	P 1_J16	AVP	NM_000490	SI00308525	1.22002	1.91511	-1.30781			1.2105	0.473364	-0.940385
1	P 1_J16	AVP	NM_000490	SI00308532	0.928516	-0.827076	-3.17002			0.92917	-0.463321	-1.42292
1	P 1_J16	AVP	NM_000490	SI00308539	0.69235	-1.2413	-1.80778			0.852904	-0.593026	-2.23186
1	P 1_K16	AZU1	NM_001700	SI00308833	0.795567	-1.61159	-1.62907			0.865124	-0.497809	-1.17708
1	P 1_K16	AZU1	NM_001700	SI00308840	1.33122	2.51388	1.61181			1.2816	1.04172	0.0932701
1	P 1_K16	AZU1	NM_001700	SI00308847	1.11428	0.351165	-0.0420084			0.97492	-0.264904	-2.03269
1	P 1_L16	B2M	NM_004048	SI00059038	0.9468	-0.355011	-1.48134			1.09213	0.103988	-0.766739
1	P 1_L16	B2M	NM_004048	SI00059024	1.30655	2.30927	0.0147574			1.25491	0.439493	-0.0932701
1	P 1_L16	B2M	NM_004048	SI00059045	0.403923	-2.54536	-2.81357			0.689376	-1.23728	-2.3899
1	P 1_M16	BAD	AK023420		0.946358	-0.447632	-0.273413			0.828271	-0.85685	-0.212981
1	P 1_M16	BAD	AK023420	SI00299348	0.742942	-1.90774	-1.98944			0.546515	-2.11796	-1.52008
1	P 1_M16	BAD	AK023420		1.24071	-0.714645	-0.279472			1.47479	0.156981	-0.0461165
1	P 1_N16	BAG1	NM_004323	SI02661883	1.17731	0.414564	-0.437406			1.07707	0.27877	-0.355698
1	P 1_N16	BAG1	NM_004323	SI02662394	0.820795	-1.67089	-3.28447			0.900795	-0.595131	-1.3134
1	P 1_N16	BAG1	NM_004323	SI00062671	1.71834	3.77141	3.50914			2.51667	5.79453	5.01275
1	P 1_O16	BAK1	NM_001188	SI00023128	0.838024	-1.28149	-0.153716			0.71809	-1.40993	-0.375074
1	P 1_O16	BAK1	NM_001188	SI00023142	0.930322	-0.704549	-0.225218			0.748967	-1.32925	-0.517824
1	P 1_O16	BAK1	NM_001188	SI02654526	1.17956	0.904151	2.06625			1.09787	-0.250836	0.0758006
1	P 1_P16	BARD1	NM_000465	SI02664354	1.1269	-0.237268	0.246005			1.2194	1.10651	1.22492
1	P 1_P16	BARD1	NM_000465	SI02623544	0.92037	-0.670864	-0.620669			0.869105	-0.731347	-0.609703
1	P 1_P16	BARD1	NM_000465	SI00010150	0.376998	-2.66709	-2.33556			0.628333	-1.47777	-1.78427
1	P 1_A17	BAX	NM_004324	SI00062706	0.803377	-1.54817	-2.29738	%GFP Inhibitor		0.704998	-1.47564	-1.86191
1	P 1_A17	BAX	NM_004324	SI02661897	0.863576	-1.06679	-2.56064	%GFP Inhibitor		1.18502	-0.346149	-1.32922
1	P 1_A17	BAX	NM_004324	SI02662401	0.75365	-0.96414	-1.63028	%GFP Inhibitor		0.683071	-1.26212	-1.35141
1	P 1_B17	BBS2	NM_031885	SI00141232	0.942035	-0.480905	-0.294006			0.758235	-1.20841	-0.993408
1	P 1_B17	BBS2	NM_031885	SI00141218	1.13662	0.33946	0.533073			1.15147	0.482371	0.0345846
1	P 1_B17	BBS2	NM_031885	SI00141211	1.79391	4.40404	4.10132			2.15533	3.55226	3.7286
1	P 1_C17	BCAT1	NM_005504	SI00078113	0.977371	-0.101002	-2.20942			1.07395	0.15809	-2.06095
1	P 1_C17	BCAT1	NM_005504	SI00078120	1.09811	-0.0410021	-1.62323			1.1077	0.00291568	-1.34039
1	P 1_C17	BCAT1	NM_005504	SI00078106	0.913492	-0.241446	-1.89746			0.871068	-0.600735	-1.79878
1	P 1_D17	BCAT2	NM_001190	SI00023177	1.05245	0.104322	0.0201036			0.878682	-0.6038	-0.209642
1	P 1_D17	BCAT2	NM_001190	SI00023156	1.16224	0.706812	0.671682			1.31439	1.18266	1.42601
1	P 1_D17	BCAT2	NM_001190	SI00023170	1.08477	0.435682	0.13402			1.80677	2.42512	2.71759
1	P 1_E17	BCHE	NM_000055	SI00000924	1.2837	2.14893	1.66537			1.39455	1.98572	2.24667
1	P 1_E17	BCHE	NM_000055	SI00000931	1.04448	-0.317241	0.0122355			1.04282	-0.0223283	-0.0485195
1	P 1_E17	BCHE	NM_000055	SI00000917	0.977083	-0.0202907	-0.149389			0.882927	-0.562386	-0.547332
1	P 1_F17	BCKDHA	NM_000709	SI02776998	1.09917	0.55602	0.876535			1.092	0.285472	0.239595
1	P 1_F17	BCKDHA	NM_000709	SI02777005	0.831814	-1.2882	-1.00698			1.07789	-0.283058	-0.737058
1	P 1_F17	BCKDHA	NM_000709	SI00311059	1.14522	-0.403974	-0.272974			1.27656	-0.226258	-0.243377
1	P 1_G17	CCND1	NM_053056	SI00147812	0.903521	-0.714616	0.556415			0.858413	-0.705548	0.70534
1	P 1_G17	CCND1	NM_053056	SI00147826	1.20195	-0.751913	2.239			1.81499	3.79335	4.11929
1	P 1_G17	CCND1	NM_053056	SI00147833	1.12077	0.28858	0.18358			1.1982	0.457139	0.549969
1	P 1_H17	BCL2	NM_000633	SI00013230	0.922832	-0.628712	-1.22731			1.14534	0.247457	0.129176
1	P 1_H17	BCL2	NM_000633	SI02624041	1.5789	4.56881	3.71197			1.75917	3.52512	3.06842
1	P 1_H17	BCL2	NM_000633	SI02624048	1.13929	0.127415	-0.32871			0.936843	-0.388036	-0.379486
1	P 1_I17	BCL2A1	NM_004049	SI02632399	0.941663	-0.397698	0.462057			0.937511	-0.3085	0.144694
1	P 1_I17	BCL2A1	NM_004049	SI00059066	1.04413	-0.0810518	0.278447			0.854422	-0.794457	-0.407126
1	P 1_I17	BCL2A1	NM_004049	SI00059059	1.06264	-0.0013523	-0.0352174			0.884026	-0.558834	-0.256596
1	P 1_J17	BCL2L1	NM_001191	SI02625490	0.786609	-1.68602	-1.03977			0.776893	-0.954056	-1.23781
1	P 1_J17	BCL2L1	NM_001191	SI00023184	0.953731	-0.438299	-0.438111			0.88291	-0.672005	-1.18315
1	P 1_J17	BCL2L1	NM_001191	SI00023191	1.2338	1.20675	1.09221			1.55522	2.11501	2.02783
1	P 1_K17	BCL2L2	NM_004050	SI00059101	0.969459	-0.269819	1.90642			1.01772	-0.033915	2.43479
1	P 1_K17	BCL2L2	NM_004050	SI00059094	1.11635	-0.574747	2.4078			0.890173	-0.650711	-0.280264
1	P 1_K17	BCL2L2	NM_004050	SI00059080	1.10829	0.278052	0.431834			1.71876	2.14051	2.90285
1	P 1_L17	BCL3	NM_005178	SI00073283	1.07601	0.49515	-0.836167			1.03856	0.19876	-0.63106
1	P 1_L17	BCL3	NM_005178	SI00073290	1.3298	2.18335	0.791709			1.3387	1.28715	-0.0335907
1	P 1_L17	BCL3	NM_005178	SI02654554	0.396238	-2.5801	-3.39659			0.668805	-1.31832	-1.72219
1	P 1_M17	BCL6	NM_001706	SI00311129	0.363211	-5.20397	-3.60989			0.614506	-1.79378	-1.98969
1	P 1_M17	BCL6	NM_001706	SI02654561	0.973092	-0.31042	-0.518227			1.03631	-0.26392	-0.723076
1	P 1_M17	BCL6	NM_001706	SI00311143	1.3084	1.54405	1.58393			1.32559	1.26921	0.256596
1	P 1_N17	BCL7A	NM_020993	SI00128674	1.18877	0.0860788	0.072657			1.05459	-0.0230933	0.109698
1	P 1_N17	BCL7A	NM_020993	SI00128660	1.16661	0.724773	-0.133565			1.20402	0.563333	0.0485195
1	P 1_N17	BCL7A	NM_020993	SI00128653	0.934509	-0.146425	-1.01721			0.919406	-0.331023	-0.872363
1	P 1_O17	BCL9	NM_004326	SI00062720	1.19605	-0.277196	-0.936141			1.0862	0.437854	0.152878
1	P 1_O17	BCL9	NM_004326	SI00062727	1.06086	-0.0157471	-1.131			1.29795	0.573494	0.305482
1	P 1_O17	BCL9	NM_004326	SI02632938	1.05118	0.201979	-0.568977			0.856911	-0.577237	-0.475384
1	P 1_P17	TNFRSF17	NM_001192	SI00023226	0.878195	-0.972289	-1.16439			0.901071	-0.491417	-0.970786
1	P 1_P17	TNFRSF17	NM_001192	SI00023219	1.07289	-0.358983	-0.419117			1.11225	0.273249	-0.494526
1	P 1_P17	TNFRSF17	NM_001192	SI00023212	1.28162	1.42296	0.0352174			1.37557	1.44015	0.262782
1	P 1_A19	HCN2	NM_001194	SI00023240	1.32681	2.48071	3.35179			1.27964	1.40889	3.53521
1	P 1_A19	HCN2	NM_001194	SI00023254	0.887976	-1.16342	-0.436526			1.22266	0.268707	1.59544
1	P 1_A19	HCN2	NM_001194	SI00023261	0.696602	-1.22207	-0.597914			0.582873	-1.53269	-0.583142
1	P 1_B19	BCS1L	NM_004328	SI00311493	1.04149	0.284625	1.45367			1.17264	0.871795	3.82096
1	P 1_B19	BCS1L	NM_004328	SI00311500	0.815783	-1.39996	-0.582206			0.688394	-1.50811	-0.0998695
1	P 1_B19	BCS1L	NM_004328	SI00311507	1.27647	0.431502	1.82839			1.44554	0.174477	2.58762
1	P 1_C19	BDH	NM_004051	SI00059122	0.941812	-0.482625	0.0422464			0.817275	-0.912046	-0.27971
1	P 1_C19	BDH	NM_004051	SI00059129	0.844665	-1.19862	-0.504851			0.870155	-0.726831	-0.0639791
1	P 1_C19	BDH	NM_004051	SI00059115	1.16286	0.581375	0.542747			1.49498	1.93659	2.34007
1	P 1_D19	BDNF	NM_001709	SI02626757	0.881968	-0.893696	-1.18105			0.842216	-0.78685	-0.54109
1	P 1_D19	BDNF	NM_001709	SI02626764	1.15575	0.169357	0.166882			1.19661	0.479641	0.298517
1	P 1_D19	BDNF	NM_001709	SI02626771	1.17912	0.591561	0.580702			1.23686	0.487269	-0.00522822
1	P 1_E19	BF	NM_001710	SI00311773	1.22306	-0.181218	1.82197			1.1983	-0.0668616	2.01757
1	P 1_E19	BF	NM_001710	SI00311780	0.922103	-0.658781	-0.0424636			0.803965	-1.0144	-0.515115
1	P 1_E19	BF	NM_001710	SI00311787	1.11276	0.193012	0.602899			1.42898	1.67654	2.25059
1	P 1_F19	CEACAM1	NM_001712	SI00027020	0.849788	-1.19093	-0.947754			0.771555	-1.14155	-0.676348
1	P 1_F19	CEACAM1	NM_001712	SI00027034	0.806023	-1.468	-1.92789			0.862351	-0.784408	-1.48893
1	P 1_F19	CEACAM1	NM_001712	SI00027013	0.891743	-0.339781	-0.357048			0.90632	-0.382579	-0.250444
1	P 1_G19	BID	NM_001196	SI02661911	1.05781	-0.116855	0.464846	%GFP Inhibitor		1.59644	2.99913	2.98547
1	P 1_G19	BID	NM_001196	SI02662415	0.278537	-5.32938	-5.76871	%GFP Inhibitor		0.836643	-0.870878	-1.77666
1	P 1_G19	BID	NM_001196	SI00023275	0.261588	-4.17082	-4.7882	%GFP Inhibitor		0.659381	-1.35545	-2.01663
1	P 1_H19	BIK	NM_001197	SI00023303	0.689881	-2.42176	-4.07241			0.833026	-0.832981	-1.99097
1	P 1_H19	BIK	NM_001197	SI00023296	1.39905	2.66612	0.369582			1.41698	1.62364	0.0639791
1	P 1_H19	BIK	NM_001197	SI00023310	0.656099	-1.4052	-2.7983			0.864991	-0.545404	-1.23351
1	P 1_I19	BLM	NM_000057	SI00000938	1.03805	0.0431023	-1.59752			0.978252	-0.10399	-0.482878
1	P 1_I19	BLM	NM_000057	SI00000945	0.904652	-0.780438	-2.19338			1.02377	-0.083487	-0.985144
1	P 1_I19	BLM	NM_000057	SI00000952	1.61539	3.14415	2.11972			3.22692	7.01755	7.91166
1	P 1_J19	BLMH	NM_000386	SI02777012	1.08707	0.0978399	1.25617			0.951131	-0.0530553	0.817204
1	P 1_J19	BLMH	NM_000386	SI02777019	1.13787	0.190979	1.68411			1.27117	0.515608	1.42034
1	P 1_J19	BLMH	NM_000386	SI00008470	0.532284	-1.965	-1.64699			0.650063	-1.39216	-0.951101
1	P 1_K19	PCGF4	NM_005180	SI00073325	0.585957	-3.22166	-2.04521			0.875792	-0.61831	-0.47036
1	P 1_K19	PCGF4	NM_005180	SI02634562	1.02429	-0.222017	-0.426538			0.870148	-0.746939	-1.66328
1	P 1_K19	PCGF4	NM_005180	SI00073318	1.06717	0.329343	-0.102545			1.19221	0.199246	0.00522822
1	P 1_L19	BMP1	NM_001199	SI02757293	1.09209	0.233392	1.45982			1.04955	0.0659904	1.78944
1	P 1_L19	BMP1	NM_001199	SI02663920	1.15268	-0.20513	-0.0119855			1.40895	1.5891	2.41174
1	P 1_L19	BMP1	NM_001199	SI00023338	0.890356	-0.652238	-0.38746			0.797339	-0.811935	-0.0350539
1	P 1_M19	BMP2	NM_001200	SI00023359	0.802618	-1.55301	-1.3747			0.840738	-0.623912	-0.261274
1	P 1_M19	BMP2	NM_001200	SI00023373	1.07308	0.245174	-0.448981			0.938776	-0.417157	-0.655874
1	P 1_M19	BMP2	NM_001200	SI00023352	1.20806	0.650426	0.102545			2.11296	3.41525	3.59959
1	P 1_N19	BMP3	NM_001201	SI00023387	0.163208	-6.64766	-5.58686	%GFP inhibitor		0.349466	-3.26031	-2.48654
1	P 1_N19	BMP3	NM_001201	SI00023401	1.14475	-0.21231	-0.713637	%GFP inhibitor		1.64801	2.99096	2.68753
1	P 1_N19	BMP3	NM_001201	SI00023380	0.649776	-1.56045	-2.10445	%GFP inhibitor		0.79078	-0.860369	-0.772692
1	P 1_O19	BMP4	NM_001202	SI00023415	0.699005	-2.41391	-3.92444			0.634087	-1.8316	-1.45267
1	P 1_O19	BMP4	NM_001202	SI00023408	1.34628	2.63888	0.110231			1.47302	1.8645	2.15694
1	P 1_O19	BMP4	NM_001202	SI00023429	0.830384	-0.98784	-2.84422			0.673418	-1.23989	-0.929703
1	P 1_P19	BMP5	NM_021073	SI00129108	0.94881	-0.338313	0.768144			1.13752	0.460689	1.54407
1	P 1_P19	BMP5	NM_021073	SI00129094	0.71515	-2.10149	-1.40642			0.824004	-0.925205	-0.803135
1	P 1_P19	BMP5	NM_021073	SI00129115	1.20982	0.113752	0.0456101			1.32422	0.0557589	0.325835
1	P 1_A20	BMP6	NM_001718	SI00027111	1.12321	0.000903172	-0.0679654			0.970023	-0.104483	-0.597559
1	P 1_A20	BMP6	NM_001718	SI02777026	1.15481	-0.187919	-0.122475			1.14593	-0.0323004	-0.0330917
1	P 1_A20	BMP6	NM_001718	SI00027097	0.95123	-0.0708241	-0.600667			1.16796	0.220679	-0.654443
1	P 1_B20	BMP7	NM_001719	SI00027139	0.776679	-1.75367	-1.76237			0.75939	-1.20261	-0.488078
1	P 1_B20	BMP7	NM_001719	SI00027132	1.04726	-0.127157	-0.175264			1.07999	-0.187258	0.346544
1	P 1_B20	BMP7	NM_001719	SI00027125	1.43659	2.40447	1.66808			1.28628	0.432679	-0.0181244
1	P 1_C20	BMP8B	NM_001720	SI00027174	1.02577	-0.178709	-0.069009			0.971335	-0.138712	-0.0597438
1	P 1_C20	BMP8B	NM_001720	SI00027153	0.949926	-0.464825	0.284962			0.974747	-0.277258	0.448051
1	P 1_C20	BMP8B	NM_001720	SI00027160	0.905689	-0.566434	-1.16769			0.967609	-0.288546	-0.763113
1	P 1_D20	BNIP1	NM_013979	SI02777033	1.08311	0.0499782	0.65431			1.08493	0.25291	0.846715
1	P 1_D20	BNIP1	NM_013979	SI02640106	0.957399	-0.412729	0.0575989			0.770666	-1.21859	-0.732129
1	P 1_D20	BNIP1	NM_013979	SI00102571	1.07487	0.0916241	-0.121744			1.28125	0.725681	0.454888
1	P 1_E20	BNIP3	NM_004052	SI00059150	1.0335	-0.0470398	-0.0355519			0.957079	-0.210273	0.147755
1	P 1_E20	BNIP3	NM_004052	SI02632413	0.846385	-1.18663	-0.498643			0.841025	-0.886883	-0.370513
1	P 1_E20	BNIP3	NM_004052	SI02661925	1.0512	0.102318	0.015957			1.13113	0.204609	0.0818922
1	P 1_F20	BNIP3L	AL132665	SI03034094	0.141001	-6.64653	-5.35905			0.308384	-3.37676	-2.21156
1	P 1_F20	BNIP3L	AL132665		0.893933	-0.950992	-0.495171			0.614375	-1.97601	-0.559758
1	P 1_F20	BNIP3L	AL132665	SI02651544	1.14304	0.370376	0.383377			1.22646	-0.722379	0.0305332
1	P 1_G20	BOK	NM_032515	SI02662436	0.42575	-4.68434	-5.13413	%GFP Inhibitor		0.604182	-1.84716	-2.36668
1	P 1_G20	BOK	NM_032515	SI00143423	1.25847	1.91038	0.25197	%GFP Inhibitor		1.27606	1.08367	0.494771
1	P 1_G20	BOK	NM_032515	SI00143430	0.813506	-1.08229	-3.02778	%GFP Inhibitor		1.115	-0.0896534	-1.5434
1	P 1_H20	FOXL2	NM_023067	SI00135086	1.20459	1.54002	1.50023			1.31591	1.59096	1.69366
1	P 1_H20	FOXL2	NM_023067	SI00135093	0.804399	-1.8568	-1.06908			0.854318	-0.823008	-0.217395
1	P 1_H20	FOXL2	NM_023067	SI00135107	0.333933	-3.3821	-3.99545			0.482068	-2.05402	-2.45506
1	P 1_I20	BPGM	NM_001724	SI00027223	0.606261	-3.06538	-1.40521			0.574282	-2.1318	-1.00614
1	P 1_I20	BPGM	NM_001724	SI00027230	1.15796	0.868934	2.30086			1.39433	1.52626	3.11165
1	P 1_I20	BPGM	NM_001724	SI00027209	1.06652	-0.183688	-0.151362			0.873171	-0.51318	-0.245321
1	P 1_J20	BPHL	NM_004332	SI02777040	1.12491	0.126495	0.189894			1.08126	0.413072	0.629645
1	P 1_J20	BPHL	NM_004332	SI02777047	0.956535	-0.485402	-0.92373			1.02239	-0.261864	0.0330917
1	P 1_J20	BPHL	NM_004332	SI00313019	0.38441	-2.63358	-3.04422			0.593753	-1.61401	-2.0105
1	P 1_K20	BPI	NM_001725	SI00027244	0.86071	-1.10687	0.0355519			0.844878	-0.773489	-0.412521
1	P 1_K20	BPI	NM_001725	SI00027258	0.703218	-2.18467	-2.46922			0.661781	-1.68201	-2.13356
1	P 1_K20	BPI	NM_001725	SI00027237	1.17954	0.330068	-0.798374			1.28519	0.202214	-0.623163
1	P 1_L20	BRCA1	NM_007294	SI02664368	0.905592	-0.697404	-0.708892			0.755241	-1.06602	0.0675736
1	P 1_L20	BRCA1	NM_007294	SI00096313	0.969475	-0.328547	-0.655601			0.873191	-0.732318	-0.0116227
1	P 1_L20	BRCA1	NM_007294	SI02664361	1.42474	2.07005	0.367257			1.7554	2.96256	3.09019
1	P 1_M20	BRCA2	NM_000059	SI02653434	1.12395	-0.554427	2.30801			1.09327	-0.310544	0.429893
1	P 1_M20	BRCA2	NM_000059	SI02653595	1.07589	-0.24202	1.30157			1.13135	0.180433	0.642341
1	P 1_M20	BRCA2	NM_000059	SI00000966	1.26054	1.41933	1.18548			2.43172	5.1071	4.742
1	P 1_N20	BSG	NM_001728	SI00313733	0.0197776	-8.05751	-6.07899	%GFP Inhibitor		0.529769	-2.34481	-2.77602
1	P 1_N20	BSG	NM_001728	SI00313740	0.0207093	-8.35862	-8.09182	%GFP Inhibitor		0.426966	-2.87657	-3.67502	NSF inhibitor
1	P 1_N20	BSG	NM_001728	SI00313747	1.21268	0.781127	0.136805	%GFP Inhibitor		1.90022	3.53311	2.33226	NSF inhibitor
1	P 1_O20	BST2	NM_004335	SI02777054	0.814225	-1.45656	-2.57156			0.888461	-0.554716	-1.2625	NSF inhibitor
1	P 1_O20	BST2	NM_004335	SI00062776	0.298284	-6.05574	-7.14024			0.531774	-2.37294	-2.7575
1	P 1_O20	BST2	NM_004335	SI00062783	1.31885	1.74564	-0.015957			1.53882	1.55861	0.291142
1	P 1_P20	BTC	NM_001729	SI00027293	1.07329	0.105547	1.73904			1.2032	0.685871	3.21645
1	P 1_P20	BTC	NM_001729	SI02626813	1.21815	1.40502	2.57224			1.30746	1.35447	2.87615
1	P 1_P20	BTC	NM_001729	SI02626820	0.921277	-0.479202	-0.828635			0.917908	-0.449266	-0.477518
1	P 1_A21	BTD	NM_000060	SI00000994	1.10876	-0.0537575	0.28372			1.38628	1.94418	0.401623
1	P 1_A21	BTD	NM_000060	SI00001008	0.945326	-0.553509	-0.482898			0.885882	-0.67133	-1.11008
1	P 1_A21	BTD	NM_000060	SI00001015	0.945972	-0.341007	-0.0536918			1.09167	0.112636	-0.614605
1	P 1_B21	BTN1A1	NM_001732	SI00027335	1.02474	-0.144042	0.398314			1.28461	1.67137	2.64777
1	P 1_B21	BTN1A1	NM_001732	SI00027321	1.10058	-0.64956	0.0573405			0.814012	-0.968154	-0.0142645
1	P 1_B21	BTN1A1	NM_001732	SI00027328	0.528141	-2.56296	-2.44827			0.486259	-2.00082	-1.88855
1	P 1_C21	BZRP	NM_000714	SI00314545	1.68904	5.81214	4.72603			1.85495	4.62069	4.056
1	P 1_C21	BZRP	NM_000714	SI02777061	1.08879	-0.241225	0.141866			0.744519	-1.26686	-0.573358
1	P 1_C21	BZRP	NM_000714	SI00314559	1.16326	0.0950767	0.207254			1.40003	0.37992	0.614605
1	P 1_D21	SERPING1	NM_000062	SI00001071	1.14567	0.218842	-0.118132			1.12693	0.0459644	-0.56623
1	P 1_D21	SERPING1	NM_000062	SI00001050	0.558285	-3.54395	-4.3591			0.772526	-1.21605	-1.84555
1	P 1_D21	SERPING1	NM_000062	SI00001064	0.912237	-0.247122	-0.720557			1.48273	1.37723	-0.0804958
1	P 1_E21	C1R	NM_001733	SI02777068	0.343066	-5.37136	-5.321			0.619589	-1.76749	-3.20154
1	P 1_E21	C1R	NM_001733	SI03495744	1.09119	0.463274	-0.494275			1.19131	0.645387	0.334506
1	P 1_E21	C1R	NM_001733	SI02626834	0.721444	-1.10975	-1.53877			0.780606	-0.87786	-1.42558
1	P 1_F21	C1S	NM_001734	SI00027370	1.09284	-0.0130269	-0.128493			1.13634	0.532805	0.327801
1	P 1_F21	C1S	NM_001734	SI00027356	1.09742	-0.582027	-0.629153			0.933696	-0.441569	-0.997257
1	P 1_F21	C1S	NM_001734	SI00027363	0.577539	-1.76039	-1.51565			0.705513	-1.1737	-1.53788
1	P 1_G21	C2	NM_000063	SI00001092	0.942018	-0.481033	-1.06605			0.79146	-1.04163	-1.32985
1	P 1_G21	C2	NM_000063	SI00001078	0.815181	-1.76735	-3.22333			0.828228	-0.948378	-1.93652
1	P 1_G21	C2	NM_000063	SI00001099	1.59485	2.83918	-0.177125			2.34389	5.28104	4.4902
1	P 1_H21	C3	NM_000064	SI02777075	0.225539	-6.34788	-5.12405			0.532975	-2.25357	-3.53463
1	P 1_H21	C3	NM_000064	SI02622872	1.06419	-0.33252	-0.306255			0.91994	-0.512836	-0.826055
1	P 1_H21	C3	NM_000064	SI00001106	1.00572	-0.00668457	-0.0617884			1.03007	-0.0865599	-0.648528
1	P 1_I21	CAPN5	NM_004055	SI00059199	0.869826	-1.03671	-0.643858			1.05884	0.0378022	0.16471
1	P 1_I21	CAPN5	NM_004055	SI00059213	0.82005	-1.37021	-0.812826			1.10719	0.169868	0.297635
1	P 1_I21	CAPN5	NM_004055	SI00059192	1.42933	2.09082	1.94589			1.95236	2.89592	3.12558
1	P 1_J21	C5	NM_001735	SI02777082	1.1083	-0.364142	-0.452769			0.809451	-0.785699	-1.55846
1	P 1_J21	C5	NM_001735	SI02626848	0.950655	-0.459743	-0.638067			1.10112	0.0853523	-0.297635
1	P 1_J21	C5	NM_001735	SI00027384	0.880156	-0.709318	-0.55469			0.968048	-0.202848	-0.632827
1	P 1_K21	C6	NM_000065	SI00001134	0.899363	-0.749165	-0.263215			0.892786	-0.533005	-0.260733
1	P 1_K21	C6	NM_000065	SI00001148	1.22654	0.157461	1.5113			1.521	2.07075	1.98221
1	P 1_K21	C6	NM_000065	SI00001141	1.19703	0.19994	-0.36943			2.26275	3.89965	3.73948
1	P 1_L21	C7	NM_000587	SI00012299	1.15337	1.36132	0.209656			1.42315	2.38779	1.71265
1	P 1_L21	C7	NM_000587	SI02623810	0.951279	-0.597781	-1.39278			1.02227	-0.234157	-0.757623
1	P 1_L21	C7	NM_000587	SI02623817	1.11806	0.596846	0.0617884			0.921109	-0.438916	-1.18258
1	P 1_M21	C8A	NM_000562	SI00011949	0.477503	-4.25434	-4.30769			0.637508	-1.81443	-3.27677
1	P 1_M21	C8A	NM_000562	SI00011956	1.33069	2.50955	0.537403			1.90394	4.22079	2.85046	NSF Stimulator
1	P 1_M21	C8A	NM_000562	SI02623768	1.32471	1.77844	0.542711			1.75537	2.25889	0.140111	NSF Stimulator
1	P 1_N21	C8B	NM_000066	SI00001162	0.947329	-0.440155	0.0835067			0.82787	-0.858861	-0.0462718	NSF Stimulator
1	P 1_N21	C8B	NM_000066	SI00001169	1.07502	-0.312629	0.213672			1.41018	1.84808	2.68828
1	P 1_N21	C8B	NM_000066	SI00001176	1.06239	0.190379	0.59166			1.32392	0.424817	0.639499
1	P 1_O21	C8G	NM_000606	SI00012740	1.13598	0.520787	1.45183			1.08854	0.243225	1.55372
1	P 1_O21	C8G	NM_000606	SI02623915	0.910708	-0.738221	0.154781			0.866618	-0.742035	0.0142645
1	P 1_O21	C8G	NM_000606	SI02623922	0.967391	-0.221145	-0.0744505			1.73684	2.29597	3.6835
1	P 1_P21	C9	NM_001737	SI00027440	0.919015	-0.585878	-0.492082			0.808033	-0.793029	-0.79213
1	P 1_P21	C9	NM_001737	SI00027454	1.30711	2.31394	2.09901			1.60625	2.43719	2.23286
1	P 1_P21	C9	NM_001737	SI00027447	0.285871	-3.85083	-4.12075			0.408999	-2.34189	-2.49935
1	P 1_A22	C11orf11	NM_006133	SI00084707	1.07201	-0.0208014	-0.332109			0.754985	-1.06735	-0.987252
1	P 1_A22	C11orf11	NM_006133	SI00084700	0.9105	-0.929783	-0.892031			0.929574	-0.461378	-0.157359
1	P 1_A22	C11orf11	NM_006133	SI00084686	1.12984	0.620569	1.88755			1.52504	1.8826	3.16277
1	P 1_B22	C18orf1	NM_181483	SI02649549	1.13814	-0.0195267	-0.479011			0.843224	-0.611055	-1.2398
1	P 1_B22	C18orf1	NM_181483	SI02649556	1.06373	0.0496847	0.279086			1.18561	0.556342	0.328559
1	P 1_B22	C18orf1	NM_181483	SI02649563	0.92903	-0.435815	0.289409			0.896107	-0.422815	0.0410288
1	P 1_C22	PTTG1IP	NM_004339	SI02664375	0.900262	-0.802431	-0.618203			0.935864	-0.202408	-0.295183
1	P 1_C22	PTTG1IP	NM_004339	SI02664382	1.04507	-0.363907	0.741049			1.08748	-0.39192	0.521449
1	P 1_C22	PTTG1IP	NM_004339	SI00062839	0.487912	-2.62167	-1.86695			0.514343	-1.92686	-0.704428
1	P 1_D22	C21orf4	NM_006134	SI02636753	1.10875	0.15222	-1.10181			1.2514	0.311908	-0.995259
1	P 1_D22	C21orf4	NM_006134	SI02777089	0.886537	-1.17535	-1.2543			0.941412	-0.404495	-1.0201
1	P 1_D22	C21orf4	NM_006134	SI02636760	0.694517	-1.27771	-1.25954			0.856786	-0.577732	-0.671806
1	P 1_E22	CA1	NM_001738	SI00027489	1.20219	1.52155	-0.186622			1.17012	0.396444	-0.0303685
1	P 1_E22	CA1	NM_001738	SI00027468	1.10118	0.383385	0.5414			1.1288	0.14723	0.264815
1	P 1_E22	CA1	NM_001738	SI00027482	1.12506	-0.647089	0.312937			0.923025	-0.432719	0.589898
1	P 1_F22	CA2	NM_000067	SI00001197	1.08415	-0.293355	0.0325447			1.07631	-0.0268021	0.298167
1	P 1_F22	CA2	NM_000067	SI00001190	0.869926	-1.02252	-0.609844			1.14054	-0.203678	-0.0471162
1	P 1_F22	CA2	NM_000067	SI00001211	1.04501	0.20015	1.41186			0.902974	-0.395764	0.843813
1	P 1_G22	CA3	NM_005181	SI00073346	1.0685	0.49254	-0.0398757			1.11691	0.579623	0.155115
1	P 1_G22	CA3	NM_005181	SI00073339	1.06682	-0.273553	-0.336059			1.07116	-0.360691	-0.837944
1	P 1_G22	CA3	NM_005181	SI00073353	1.07988	-0.191373	-0.206015			0.755222	-0.975356	-1.08129
1	P 1_H22	CA4	NM_000717	SI00336609	1.01632	0.0909077	-1.16			1.07372	0.355743	-0.0089465
1	P 1_H22	CA4	NM_000717	SI00336616	1.04395	-0.0662042	-0.939424			0.816116	-1.00658	-0.852498
1	P 1_H22	CA4	NM_000717	SI00336623	0.919794	-0.212957	0.00607395			0.781354	-0.874912	-0.0807504
1	P 1_I22	CA5A	NM_001739	SI00336637	1.04549	0.191455	0.553651			0.883378	-0.415733	0.598087
1	P 1_I22	CA5A	NM_001739	SI00336644	1.13914	0.0155754	2.13796			1.4031	1.81406	2.9316
1	P 1_I22	CA5A	NM_001739	SI00336651	1.1776	0.266784	1.69995			1.26513	0.572659	2.214
1	P 1_J22	CA6	NM_001215	SI00336721	1.04616	0.138356	-0.132546			0.932466	-0.333822	-0.395761
1	P 1_J22	CA6	NM_001215	SI00336728	1.16039	-0.366829	0.0288672			1.12765	-0.0951729	0.0829811
1	P 1_J22	CA6	NM_001215	SI00336735	0.645345	-1.69218	-0.970673			0.748429	-1.00463	-0.182067
1	P 1_K22	CA7	NM_005182	SI00073367	0.861002	-1.10462	-1.29682			0.767838	-1.16021	-0.571004
1	P 1_K22	CA7	NM_005182	SI00073374	0.440441	-4.87635	-5.52068			0.401458	-2.99915	-3.08037
1	P 1_K22	CA7	NM_005182	SI00073381	0.876855	-0.727787	-0.595008			1.25903	0.653838	1.60629
1	P 1_L22	CA8	NM_004056	SI00336749	0.969187	-0.169001	-0.162498			0.957669	-0.117204	-0.109304
1	P 1_L22	CA8	NM_004056	SI00336756	1.04819	-0.0631708	-0.168324			1.03895	-0.00126785	-0.11978
1	P 1_L22	CA8	NM_004056	SI00336763	0.802477	-0.754851	-0.00607395			0.837218	-0.654823	0.17349
1	P 1_M22	CA9	NM_001216	SI00023534	1.19727	1.48365	0.222092			1.14499	0.733008	0.392201
1	P 1_M22	CA9	NM_001216	SI00023520	0.94923	-0.469674	-1.84952			0.90965	-0.55707	-1.26461
1	P 1_M22	CA9	NM_001216	SI00023527	0.727938	-1.35374	-1.9907			0.893504	-0.433071	-0.376715
1	P 1_N22	CA11	NM_001217	SI00023562	1.13313	0.367124	0.0254924			1.18812	0.51884	0.531467
1	P 1_N22	CA11	NM_001217	SI00023569	1.16897	0.42755	0.234152			1.79875	3.26463	2.49775
1	P 1_N22	CA11	NM_001217	SI00023548	0.496624	-2.12623	-1.72561			0.831742	-0.676395	-0.300413
1	P 1_O22	CA12	NM_001218	SI00023590	1.08969	0.418665	1.41401			1.39285	1.97716	3.3949
1	P 1_O22	CA12	NM_001218	SI00023597	0.850445	-1.47479	-0.126291			0.735115	-1.39582	0.272054	NSF Stimulator
1	P 1_O22	CA12	NM_001218	SI00023583	1.1024	-0.324273	1.99634			1.41933	1.63854	3.83126	NSF Stimulator
1	P 1_P22	CACNA1A	NM_000068	SI00001239	0.879244	-0.916327	-2.67325			0.827199	-0.782992	-0.73379	NSF Stimulator
1	P 1_P22	CACNA1A	NM_000068	SI00001225	0.757398	-1.80697	-3.06905			0.719894	-1.46896	-1.40839
1	P 1_P22	CACNA1A	NM_000068	SI00001232	0.784899	-0.822855	-1.44812			0.628265	-1.47804	-0.870488
1	P 1_A23	CACNA1B	NM_000718	SI00337141	0.51076	-3.80046	-2.26594			0.637421	-1.81486	-0.965581
1	P 1_A23	CACNA1B	NM_000718	SI00337148	0.672377	-2.95211	-1.98292			0.633142	-1.88583	-1.78801
1	P 1_A23	CACNA1B	NM_000718	SI00337155	1.37791	1.85831	2.1643			1.41387	1.61704	-0.198216
1	P 1_B23	CACNA1C	NM_000719	SI00337169	0.909937	-0.727966	-1.19699			1.16424	-0.396616	-0.162797
1	P 1_B23	CACNA1C	NM_000719	SI00337176	0.976122	-0.302169	-0.648017			1.17545	0.245711	-0.749647
1	P 1_B23	CACNA1C	NM_000719	SI00337183	0.374829	-2.78471	-3.85215			0.53254	-1.85517	-3.53205
1	P 1_C23	CACNA1D	NM_000720	SI00337197	1.1029	0.311624	0.0268707			0.783733	-1.08042	-1.55747
1	P 1_C23	CACNA1D	NM_000720	SI00337204	0.590656	-2.96935	-2.28699			0.854331	-0.794848	-1.41449
1	P 1_C23	CACNA1D	NM_000720	SI00337211	1.4616	2.23673	1.28035			1.808	3.16981	1.60289
1	P 1_D23	CACNA1E	NM_000721	SI00337225	1.02899	-0.143158	-0.196344			0.934183	-0.325203	-1.17206
1	P 1_D23	CACNA1E	NM_000721	SI00337232	1.10444	-0.773789	-0.283017			1.38303	0.507118	-0.298944
1	P 1_D23	CACNA1E	NM_000721	SI00337239	0.56278	-1.87017	-2.32521			0.651065	-1.31217	-3.52764
1	P 1_E23	CACNA1F	NM_005183	SI00073416	0.665135	-2.61222	-4.10167			0.715707	-1.42189	-2.58257
1	P 1_E23	CACNA1F	NM_005183	SI00073395	1.19574	-0.0232293	-0.954606			1.13489	0.110147	-1.72405
1	P 1_E23	CACNA1F	NM_005183	SI00073409	0.870591	-0.435414	-1.89889			0.91675	-0.428767	-2.44285
1	P 1_F23	CACNA1S	NM_000069	SI00001253	0.703731	-2.37464	-1.83973			0.502197	-2.37454	-1.44858
1	P 1_F23	CACNA1S	NM_000069	SI00001246	1.02819	-0.103956	0.0513476			1.38907	0.296257	1.33369
1	P 1_F23	CACNA1S	NM_000069	SI00001267	1.14799	0.574742	0.336743			1.48174	1.37405	0.670589
1	P 1_G23	CACNA2D1	NM_000722	SI00337253	1.27007	2.33097	2.18753			1.31678	0.0888174	3.66695
1	P 1_G23	CACNA2D1	NM_000722	SI00337260	1.10326	-0.303635	-0.0126324			1.14981	-0.0824368	0.770831
1	P 1_G23	CACNA2D1	NM_000722	SI00337267	1.15697	0.533833	-0.266733			1.49628	1.42105	0.482022
1	P 1_H23	CACNB1	NM_000723	SI00337281	1.07436	0.245334	0.0891478			1.18023	0.626127	2.29296
1	P 1_H23	CACNB1	NM_000723	SI00337288	1.23236	0.174254	1.83351			1.26127	0.404878	1.48301
1	P 1_H23	CACNB1	NM_000723	SI00337295	1.18202	-0.477526	-0.666514			1.39284	0.364023	0.273428
1	P 1_I23	CACNB2	NM_000724	SI00337309	0.896475	-0.831583	-1.16159			0.88162	-0.589053	-1.02285
1	P 1_I23	CACNB2	NM_000724	SI00337316	1.23718	1.53766	0.811274			1.19267	-1.94191e-05	-0.660438
1	P 1_I23	CACNB2	NM_000724	SI00337323	0.859414	-0.563062	-1.67792			1.04324	-0.0860915	-1.71125
1	P 1_J23	CACNB3	NM_000725	SI00014287	0.934441	-0.457707	-0.351949			1.26948	1.35789	0.649372
1	P 1_J23	CACNB3	NM_000725	SI00014266	1.37275	2.48276	2.39155			2.26647	5.27505	4.04422
1	P 1_J23	CACNB3	NM_000725	SI00014280	1.12429	-0.330113	-0.814462			1.41994	1.64094	-0.813284
1	P 1_K23	CACNB4	NM_000726	SI00014301	0.962659	-0.249352	0.663621			0.625565	-1.87437	-0.524826
1	P 1_K23	CACNB4	NM_000726	SI00014308	0.837517	-1.24845	-0.605736			1.39656	1.78262	0.169371
1	P 1_K23	CACNB4	NM_000726	SI00014294	1.10881	0.440443	0.0959685			1.43299	1.21639	-0.0924877
1	P 1_L23	CACNG1	NM_000727	SI00014322	1.04338	0.264295	0.00451776			0.948886	-0.140051	-0.0549141
1	P 1_L23	CACNG1	NM_000727	SI02624181	0.911099	-0.735494	-0.694489			0.71673	-1.48416	-1.99918
1	P 1_L23	CACNG1	NM_000727	SI02624188	1.0478	0.196626	-0.493729			1.27237	0.525727	-0.572484
1	P 1_M23	SLC25A20	NM_000387	SI00008498	1.06288	0.449275	0.424262			1.09959	0.4889	1.94968
1	P 1_M23	SLC25A20	NM_000387	SI00008505	1.11378	-0.262112	0.0226845			1.0986	-0.280557	-0.0366885
1	P 1_M23	SLC25A20	NM_000387	SI00008512	1.13879	0.613011	-0.0949917			1.10871	-0.0767587	-1.20868
1	P 1_N23	CAD	NM_004341	SI00062860	1.07727	-0.10348	-0.017184			1.1954	0.348487	2.18868
1	P 1_N23	CAD	NM_004341	SI00062867	0.962239	-0.378992	-0.324865			1.22262	0.607729	0.265688
1	P 1_N23	CAD	NM_004341	SI00062846	1.97001	5.38951	5.16638			3.02438	6.50856	6.11125
1	P 1_O23	CALCA	NM_001741	SI00027496	1.11778	0.655343	-0.895414			1.13986	0.707221	-0.306534
1	P 1_O23	CALCA	NM_001741	SI00027517	0.901224	-1.05351	-2.29816			0.76156	-1.26874	-1.94763
1	P 1_O23	CALCA	NM_001741	SI00027503	1.02111	-0.0315529	-0.945633			1.4302	0.500345	-0.794329
1	P 1_P23	CALCB	NM_000728	SI00337505	0.900046	-0.746034	-0.395911			0.722329	-1.23621	-0.00475979
1	P 1_P23	CALCB	NM_000728	SI00337512	1.16894	-0.00689607	2.00172			0.812437	-1.02426	0.149163
1	P 1_P23	CALCB	NM_000728	SI00337519	1.31005	1.69638	-0.0959685			2.69026	5.28211	4.86936
2	P 2_A01	CALR	NM_004343	SI02654589	1.0462	-0.185905	-0.323545			0.755419	-1.77755	-1.10932
2	P 2_A01	CALR	NM_004343	SI02777096	0.485495	-2.32568	-2.10437			0.466553	-1.87275	-0.958314
2	P 2_A01	CALR	NM_004343	SI02633015	0.821044	-0.668779	0.00659537			1.58613	1.7567	2.17226
2	P 2_B01	CAMLG	NM_001745	SI02777103	1.14072	0.921405	3.35079			1.4518	2.56066	3.2446
2	P 2_B01	CAMLG	NM_001745	SI02777110	0.852908	-0.530068	0.759427			0.675153	-1.389	-0.0420944
2	P 2_B01	CAMLG	NM_001745	SI00027608	0.082611	-3.73535	-1.69586			0.32263	-2.24787	-1.70203
2	P 2_C01	CANX	NM_001746	SI02663367	0.920755	-1.03233	-1.70283			0.737675	-1.87917	-2.13497
2	P 2_C01	CANX	NM_001746	SI02757300	0.925243	-0.328392	0.328741			1.12191	0.0870894	1.15859
2	P 2_C01	CANX	NM_001746	SI00027650	0.512202	-1.95134	-1.05508			0.586129	-1.58443	-0.91206
2	P 2_D01	CAPN1	NM_005186	SI02225552	0.977156	-0.994858	-1.83224			0.938556	-0.728625	-0.589548
2	P 2_D01	CAPN1	NM_005186	SI02757307	0.881675	-0.526272	-0.10386			0.880939	-0.644503	0.0318524
2	P 2_D01	CAPN1	NM_005186	SI02757314	0.745555	-0.98227	-0.174431			1.03743	-0.165637	0.25038
2	P 2_E01	CAPN2	NM_001748	SI00338093	0.971316	-1.06328	-0.216056			0.520411	-3.12355	-3.03502
2	P 2_E01	CAPN2	NM_001748	SI00338100	0.760081	-0.937045	-0.726138			0.653266	-1.46818	-0.679592
2	P 2_E01	CAPN2	NM_001748	SI00338107	1.14404	0.263035	0.275747			0.892689	-0.563842	-0.25038
2	P 2_F01	CAPN3	NM_000070	SI00001288	0.942836	-1.39695	-1.41604			0.814167	-1.44107	-0.925329
2	P 2_F01	CAPN3	NM_000070	SI00001274	1.06473	0.180028	0.078781			1.16503	0.291351	0.440399
2	P 2_F01	CAPN3	NM_000070	SI00001295	1.50311	2.095	2.31845			1.73803	2.25043	2.87322
2	P 2_G01	CAPNS1	NM_001749	SI00027664	1.21834	1.97788	2.04294			1.24254	-0.839005	0.108572
2	P 2_G01	CAPNS1	NM_001749	SI00027678	0.781769	-0.980034	-0.705488			1.11948	0.0136778	0.555322
2	P 2_G01	CAPNS1	NM_001749	SI00027685	1.54984	2.35775	3.29012			1.69908	2.11471	2.79726
2	P 2_H01	CAPN6	NM_014289	SI00104510	0.868964	-2.26243	-0.91311			1.14335	-0.0404244	2.41448
2	P 2_H01	CAPN6	NM_014289	SI02640393	0.314258	-3.10342	-2.25138			0.375203	-2.47415	-1.08433
2	P 2_H01	CAPN6	NM_014289	SI00104524	1.10411	-0.210417	0.807928			1.19723	-0.216967	1.40369
2	P 2_I01	CARS	NM_001751	SI00338513	0.807739	-2.17553	-1.26729			1.0827	-0.447305	-0.815524
2	P 2_I01	CARS	NM_001751	SI00338520	0.285986	-3.01558	-2.38345			0.591396	-1.69201	-1.57577
2	P 2_I01	CARS	NM_001751	SI00338527	1.5141	2.20936	2.89791			1.72857	2.20816	1.7002
2	P 2_J01	CASP1	NM_001223	SI02625525	1.22189	1.87245	0.13958			1.16014	0.0715182	-0.132171
2	P 2_J01	CASP1	NM_001223	SI02661932	1.09888	0.103548	0.0769597			1.55276	1.78602	1.85426
2	P 2_J01	CASP1	NM_001223	SI02662443	0.86363	-0.558457	-0.692414			0.678936	-1.27546	-2.37734
2	P 2_K01	CASP2	NM_001224	SI02625546	1.18015	1.38336	-0.178321			1.21454	0.837384	0.0244409
2	P 2_K01	CASP2	NM_001224	SI02625553	1.03232	0.157918	0.0313709			0.876655	-0.660004	-0.731978
2	P 2_K01	CASP2	NM_001224	SI00023695	0.673729	-1.28055	-1.27348			0.682348	-1.2641	-2.28368
2	P 2_L01	CASP3	NM_004346	SI02633022	1.06588	-0.470869	-1.42521			0.952368	-0.649519	-1.04017
2	P 2_L01	CASP3	NM_004346	SI00062930	1.87272	3.9581	5.37984			1.82091	2.6108	3.40138
2	P 2_L01	CASP3	NM_004346	SI02633029	0.867357	-0.476453	-0.00659537			1.64352	1.93859	2.30657
2	P 2_M01	CASP4	NM_001225	SI00023737	1.15566	0.0641673	-1.80453			1.4376	2.47081	0.0974451
2	P 2_M01	CASP4	NM_001225	SI02225692	0.867228	-0.584125	-0.765338			0.835085	-0.810392	-0.842267
2	P 2_M01	CASP4	NM_001225	SI02225699	0.496378	-2.08234	-1.32998			0.641335	-1.30755	-1.19014
2	P 2_N01	CASP5	NM_004347	SI02633036	1.17472	1.53662	0.403105			1.66416	3.90425	2.81895
2	P 2_N01	CASP5	NM_004347	SI00062958	1.04592	-0.00642063	-0.0213616			1.21885	0.0585829	0.253001
2	P 2_N01	CASP5	NM_004347	SI00062979	0.699544	-1.17335	-0.84109			0.711228	-1.16795	-1.71627
2	P 2_O01	CASP6	NM_001226	SI02661939	1.07	-0.591114	1.37781			1.66106	3.88465	4.21901
2	P 2_O01	CASP6	NM_001226	SI02662450	0.360504	-2.89338	-2.76979			0.545658	-1.85748	-1.57587
2	P 2_O01	CASP6	NM_001226	SI00023744	1.11353	0.452152	1.84735			0.858709	-0.676966	-0.268112
2	P 2_P01	CASP7	NM_001227	SI00023793	0.817324	-2.07857	4.63918	%GFP Stimulator		0.599168	-2.67247	0.672763
2	P 2_P01	CASP7	NM_001227	SI02625574	1.60179	2.7444	4.14657	%GFP Stimulator		2.01264	3.2455	5.38097
2	P 2_P01	CASP7	NM_001227	SI00023786	0.765963	-0.963718	-0.302923	%GFP Stimulator		0.533503	-1.57952	-0.0953717
2	P 2_A02	CASP8	NM_001228	SI02661946	0.915691	-1.08356	2.49932			0.914376	-0.867118	0.54608
2	P 2_A02	CASP8	NM_001228	SI00023807	0.947103	-0.229107	0.453889			0.64252	-1.50706	-0.0382991
2	P 2_A02	CASP8	NM_001228	SI02625595	0.577157	-1.6816	-1.23889			0.852402	-0.697964	0.0313769
2	P 2_B02	CASP9	NM_001229	SI02662464	0.886306	-1.38079	-0.86389	%GFP Inhibitor		0.907472	-0.906662	-1.02061
2	P 2_B02	CASP9	NM_001229	SI02625609	0.214645	-3.46291	-2.84201	%GFP Inhibitor		0.347302	-2.57509	-1.54663
2	P 2_B02	CASP9	NM_001229	SI02661953	0.492893	-2.0968	-0.576293	%GFP Inhibitor		0.845952	-0.648838	0.185657
2	P 2_C02	CASP10	NM_001230	SI02625616	0.950536	-0.914801	-0.85865			1.1341	0.360945	0.0471179
2	P 2_C02	CASP10	NM_001230	SI02625623	0.294355	-3.12945	-3.37569			0.478421	-2.10073	-1.92626
2	P 2_C02	CASP10	NM_001230	SI00023856	1.06231	-0.0896203	0.148457			0.884825	-0.590022	-0.265628
2	P 2_D02	CASQ2	NM_001232	SI00023905	0.881423	-1.43019	-1.08418			0.8356	-1.3381	-0.0573015
2	P 2_D02	CASQ2	NM_001232	SI00023898	1.32407	1.53559	1.54353			1.52361	1.62661	3.12845
2	P 2_D02	CASQ2	NM_001232	SI00023884	0.875545	-0.442451	-0.0123174			0.616652	-1.48281	-0.350458
2	P 2_E02	CAT	NM_001752	SI00027692	0.898761	-1.25481	-0.189565			0.775438	-1.71875	-0.640159
2	P 2_E02	CAT	NM_001752	SI00027699	1.09284	-0.279281	0.000530779			1.10414	0.000265836	1.82698
2	P 2_E02	CAT	NM_001752	SI00027713	0.641398	-1.41481	-1.53822			0.78717	-0.915131	-0.342115
2	P 2_F02	CAV1	NM_001753	SI02626904	0.948871	-0.747921	-0.961079			0.848787	-1.24278	-0.124268
2	P 2_F02	CAV1	NM_001753	SI02626911	0.68508	-1.41918	-1.49128			0.650584	-1.26353	-0.870421
2	P 2_F02	CAV1	NM_001753	SI00027720	1.22872	0.489454	0.460494			0.963799	-0.323297	0.0233094
2	P 2_G02	CAV2	NM_001233	SI00023912	0.925382	-1.60143	-0.224411			0.804537	-1.53464	0.00725992
2	P 2_G02	CAV2	NM_001233	SI02664389	0.023819	-4.38812	-4.61161			-0.0332294	-3.95177	-2.55859
2	P 2_G02	CAV2	NM_001233	SI02625644	0.941068	-0.237133	0.132126			1.13965	0.1862	1.58513
2	P 2_H02	CAV3	NM_001234	SI02625651	0.951358	-0.722764	0.453175			0.94566	-0.687939	-0.0162723
2	P 2_H02	CAV3	NM_001234	SI02625658	1.51131	2.35649	3.13167			1.98074	3.33436	5.09085
2	P 2_H02	CAV3	NM_001234	SI02625665	0.821451	-0.733476	-0.725741			0.78393	-0.785811	-0.36222
2	P 2_I02	RUNX2	NM_004348	SI00063000	1.01471	-0.87376	0.334309			1.13609	0.138177	1.40593
2	P 2_I02	RUNX2	NM_004348	SI00063007	1.02395	0.0565793	0.328467			1.23745	0.158669	1.51362
2	P 2_I02	RUNX2	NM_004348	SI00062993	0.957792	-0.167738	-0.0856059			0.762734	-0.852992	-1.47745
2	P 2_J02	RUNX1	NM_001754	SI00027762	1.07655	-0.256763	-0.0740529			0.902552	-0.914492	-0.912847
2	P 2_J02	RUNX1	NM_001754	SI02626918	1.14214	0.11525	0.115873			1.20227	-0.195591	0.3597
2	P 2_J02	RUNX1	NM_001754	SI00027748	0.921229	-0.252734	-0.692424			1.15181	-0.198412	-0.0816952
2	P 2_K02	CBFB	NM_001755	SI02777117	1.07243	-0.832792	-1.8263			0.896035	-0.972164	-1.57681
2	P 2_K02	CBFB	NM_001755	SI02777124	0.837829	-0.725417	-1.05541			0.973057	-0.311242	-0.0702307
2	P 2_K02	CBFB	NM_001755	SI02626932	0.9131	-0.353186	-0.464495			1.16824	-0.0414634	-0.0981691
2	P 2_L02	SERPINA6	NM_001756	SI00027783	0.921714	-1.15731	-0.657286			1.18134	-0.0572343	-0.881112
2	P 2_L02	SERPINA6	NM_001756	SI00027790	0.36541	-2.66737	-2.39133			0.806279	-0.914609	-0.849882
2	P 2_L02	SERPINA6	NM_001756	SI00027797	1.2509	1.11634	1.42026			1.87683	2.67807	2.56158
2	P 2_M02	CBL	NM_005188	SI02662471	1.10645	-0.804244	-1.02537			0.796615	-1.58477	-1.0139
2	P 2_M02	CBL	NM_005188	SI02757321	0.88206	-0.402262	-0.201708			0.614945	-1.60681	-0.382116
2	P 2_M02	CBL	NM_005188	SI02634597	0.93424	-0.198701	0.403393			1.39035	0.324755	2.55168
2	P 2_N02	CBLB	NM_170662	SI00156786	0.893004	-1.98077	-1.55385			0.749563	-1.81109	-0.303544
2	P 2_N02	CBLB	NM_170662	SI00156765	0.910261	-0.278623	0.0360613			1.08801	-0.482188	1.64978
2	P 2_N02	CBLB	NM_170662	SI00156772	0.90147	-0.401442	0.223242			0.938183	-0.296917	0.517317
2	P 2_O02	SERPINH1	NM_001235	SI02777131	1.15811	-0.132389	3.84439			0.831312	-1.36523	0.145797
2	P 2_O02	SERPINH1	NM_001235	SI02777138	0.68942	-1.39947	-1.8431			1.80703	2.56483	3.34667
2	P 2_O02	SERPINH1	NM_001235	SI00023947	0.506491	-2.03925	-1.99194			0.207292	-2.61343	-2.03469
2	P 2_P02	CBR1	NM_001757	SI02777145	0.938718	-0.850629	-0.108562			1.26585	1.28528	2.213
2	P 2_P02	CBR1	NM_001757	SI02777152	1.15078	0.505873	-0.0360613			0.867559	-0.692909	-0.278729
2	P 2_P02	CBR1	NM_001757	SI00027818	0.695143	-1.25758	-1.05557			0.584143	-1.41902	-1.06878
2	P 2_A03	CBR3	NM_001236	SI00023968	1.13217	0.50601	-2.05048			0.902145	-0.93717	-1.94956
2	P 2_A03	CBR3	NM_001236	SI00023975	0.912296	-0.269699	-0.787212			0.948518	-0.400017	-0.888417
2	P 2_A03	CBR3	NM_001236	SI00023982	0.723332	-1.07456	-1.34477			1.43963	0.521548	-0.208138
2	P 2_B03	CBS	NM_000071	SI02777159	1.17696	-0.551742	-0.0783406	%GFP Inhibitor		1.1442	-0.44264	-0.0718889
2	P 2_B03	CBS	NM_000071	SI02777166	0.0468283	-4.31806	-3.85083	%GFP Inhibitor		0.326385	-2.42244	-2.2755
2	P 2_B03	CBS	NM_000071	SI00001316	0.244399	-3.06347	-1.28881	%GFP Inhibitor		0.822397	-0.797855	-0.265008
2	P 2_C03	CCK	NM_000729	SI02624202	1.2098	1.8915	1.5637			1.33782	0.0245784	0.0135562
2	P 2_C03	CCK	NM_000729	SI02624209	0.724831	-1.23864	-0.826465			1.1361	-0.183768	-0.0265662
2	P 2_C03	CCK	NM_000729	SI00014343	1.16202	0.157341	0.571951			1.22265	-0.293671	0.167207
2	P 2_D03	CCM1	NM_004912	SI02777173	1.10641	0.00934872	-0.291547			1.22514	0.858595	0.631392
2	P 2_D03	CCM1	NM_004912	SI00069951	1.10912	0.075796	0.166099			1.11616	-0.0228564	0.00131288
2	P 2_D03	CCM1	NM_004912	SI00069944	0.528606	-1.94861	-1.70939			0.71799	-1.04123	-1.76171
2	P 2_E03	CCNA2	NM_001237	SI02653000	0.961421	-1.17921	-2.03628			1.45404	2.5748	2.3115
2	P 2_E03	CCNA2	NM_001237	SI02653070	0.807735	-0.728116	-0.616721			1.03301	-0.111511	-0.00131288
2	P 2_E03	CCNA2	NM_001237	SI00023989	0.752781	-0.952265	-0.982303			1.70632	2.13765	1.54649
2	P 2_F03	CCNB1	NM_031966	SI02653147	0.890202	-1.4982	-1.65318			1.03341	-0.271265	-0.193721
2	P 2_F03	CCNB1	NM_031966	SI02653896	1.43323	1.97881	2.39243			1.73767	2.33523	2.15957
2	P 2_F03	CCNB1	NM_031966	SI00141624	1.22432	0.703952	0.844598			1.42223	1.23726	0.849013
2	P 2_G03	CCNC	NM_005190	SI00073507	0.955931	-0.939018	-1.2229			1.08071	-0.142414	-0.527541
2	P 2_G03	CCNC	NM_005190	SI02653280	1.21474	0.324462	1.54764			1.17532	0.0356286	-0.460164
2	P 2_G03	CCNC	NM_005190	SI00073521	1.07799	-0.24492	0.0662555			1.23281	-0.111973	-0.203935
2	P 2_H03	CCND2	NM_001759	SI00027853	1.18103	1.60045	1.31989			1.18623	0.408058	0.242698
2	P 2_H03	CCND2	NM_001759	SI00027846	0.615659	-1.70485	-1.78587			0.801326	-0.893848	-1.02555
2	P 2_H03	CCND2	NM_001759	SI00027832	0.97539	-0.086338	-0.239538			0.945557	-0.387837	-0.879225
2	P 2_I03	CCND3	NM_001760	SI00027867	1.17686	1.34485	0.553474			1.2008	0.646518	1.18272
2	P 2_I03	CCND3	NM_001760	SI00027860	0.531884	-1.93751	-1.92346			0.711344	-1.25806	-1.35787
2	P 2_I03	CCND3	NM_001760	SI00027874	0.834631	-0.612355	-0.887754			1.54505	1.62651	0.289278
2	P 2_J03	CCNE1	NM_001238	SI02625693	1.10927	0.552957	0.0847739			0.961212	-0.598866	0.283351
2	P 2_J03	CCNE1	NM_001238	SI00024038	0.782803	-0.846872	-0.805429			0.735451	-1.10247	-1.15762
2	P 2_J03	CCNE1	NM_001238	SI00024024	0.915153	-0.344667	-0.415864			0.94977	-0.373809	-0.895856
2	P 2_K03	CCNF	NM_001761	SI02653861	1.05826	-0.416926	-2.18962			0.713909	-2.10805	-2.27609
2	P 2_K03	CCNF	NM_001761	SI02653105	1.32975	1.50883	1.42365			1.50911	1.57861	1.35641
2	P 2_K03	CCNF	NM_001761	SI00027895	1.10445	0.132157	-0.0662555			1.12718	-0.0136029	-0.560066
2	P 2_L03	CCNG1	NM_004060	SI02653651	1.15451	1.08301	3.29795			1.12086	-0.31788	1.4328
2	P 2_L03	CCNG1	NM_004060	SI02653518	1.08888	0.350049	1.49354			1.51715	1.65717	2.8638
2	P 2_L03	CCNG1	NM_004060	SI00059227	1.1429	0.600353	1.20178			1.3085	0.480747	1.26906
2	P 2_M03	CCNG2	NM_004354	SI02633043	1.12092	-0.0543947	-1.49654			1.09058	-0.338976	-0.801882
2	P 2_M03	CCNG2	NM_004354	SI02777180	1.41806	1.94767	2.17486			1.77147	2.57724	2.9445	NSF stimulator
2	P 2_M03	CCNG2	NM_004354	SI00063014	1.27526	1.21749	2.09345			1.4321	1.26853	2.07436	NSF stimulator
2	P 2_N03	CCNH	NM_001239	SI02664760	1.08669	0.288461	0.0326838			0.948357	-0.672491	-1.21921	NSF stimulator
2	P 2_N03	CCNH	NM_001239	SI02664767	1.08483	-0.0395934	0.042674			0.848093	-0.609681	-0.859172
2	P 2_N03	CCNH	NM_001239	SI00024052	0.772909	-0.934898	-0.64029			1.01929	-0.142375	-1.0685
2	P 2_O03	CCNT1	NM_001240	SI02625707	0.913844	-1.10224	-2.37684			1.14404	-0.185838	-0.754474
2	P 2_O03	CCNT1	NM_001240	SI02625714	1.18631	0.352321	0.266757			1.27384	-0.457209	-0.308655
2	P 2_O03	CCNT1	NM_001240	SI00024080	0.754772	-1.01015	-0.991939			0.76129	-0.857567	-1.80542
2	P 2_P03	CCNT2	NM_001241	SI02625721	1.13632	0.748024	1.19171			1.11847	-0.737639	-0.896691
2	P 2_P03	CCNT2	NM_001241	SI02625728	1.16117	0.457411	-0.166099			1.27314	0.410028	-0.167473
2	P 2_P03	CCNT2	NM_001241	SI00024108	1.18594	0.448296	0.608532			1.18166	0.398202	-0.432747
2	P 2_A04	CD1A	NM_001763	SI00340305	1.11471	-0.0117111	2.12914			0.931064	-0.771538	-0.392084
2	P 2_A04	CD1A	NM_001763	SI00340312	1.22967	-0.178047	0.203326			0.974341	-0.19174	0.0302673
2	P 2_A04	CD1A	NM_001763	SI00340319	0.555664	-1.77085	-1.59138			0.776566	-0.809152	-1.77501
2	P 2_B04	CD1B	NM_001764	SI00340333	0.931418	-0.924466	-0.94172			1.38033	2.10846	3.26845
2	P 2_B04	CD1B	NM_001764	SI00340340	0.785737	-0.962011	-0.370965			0.770856	-1.04276	-0.0660487
2	P 2_B04	CD1B	NM_001764	SI00340347	0.510012	-2.01923	-0.912948			0.744408	-0.911074	-0.489879
2	P 2_C04	CD1C	NM_001765	SI00340361	1.15527	1.33987	2.40224			1.1217	-0.106261	0.468792
2	P 2_C04	CD1C	NM_001765	SI00340368	1.10735	0.0705124	0.271487			1.11739	-0.165949	0.433849
2	P 2_C04	CD1C	NM_001765	SI00340375	1.11319	0.0364841	0.339539			1.10822	-0.380261	0.00812948
2	P 2_D04	CD1D	NM_001766	SI00027916	1.1501	-0.416489	2.34101			0.806108	-1.5247	-0.675394
2	P 2_D04	CD1D	NM_001766	SI02626953	1.22833	0.396949	1.48019			1.52885	1.64394	2.5854
2	P 2_D04	CD1D	NM_001766	SI02626960	0.945885	-0.217146	0.417702			1.10828	0.060775	0.523209
2	P 2_E04	CD1E	NM_030893	SI00340389	1.03234	-0.348301	-1.32388			0.954125	-0.639454	-1.05078
2	P 2_E04	CD1E	NM_030893	SI00340396	1.05598	-0.0169459	-0.180888			1.06583	-0.258999	-0.035661
2	P 2_E04	CD1E	NM_030893	SI00340403	1.54197	2.27107	2.15859			1.84772	2.5858	2.63745
2	P 2_F04	CD2	NM_001767	SI00027944	0.821556	-2.03576	-1.91267			0.63122	-2.63123	-1.47204
2	P 2_F04	CD2	NM_001767	SI00027965	0.62076	-1.54786	-2.19579			0.464511	-2.15105	-1.93177
2	P 2_F04	CD2	NM_001767	SI02626967	0.824684	-0.653664	-0.892673			1.23805	-0.245719	-0.3088
2	P 2_G04	CD3D	NM_000732	SI04062569	0.891802	-1.32519	-1.762			0.738566	-1.95205	-0.74237
2	P 2_G04	CD3D	NM_000732	SI00014406	0.695038	-1.22221	-1.6228			0.684468	-1.35529	-0.750364
2	P 2_G04	CD3D	NM_000732	SI04128663	1.58983	2.52384	2.70316			1.85702	2.64655	3.62667
2	P 2_H04	CD3E	NM_000733	SI00014413	0.89544	-1.2884	-0.943152	%GFP Inhibitor		0.962615	-0.534467	0.0314938
2	P 2_H04	CD3E	NM_000733	SI00014420	0.581979	-1.76373	-1.68139	%GFP Inhibitor		0.674211	-1.3924	-0.653889
2	P 2_H04	CD3E	NM_000733	SI00014427	0.10632	-3.70085	-3.77316	%GFP Inhibitor		0.367704	-2.15597	-2.73964
2	P 2_I04	CD3G	NM_000073	SI00001358	1.09212	-0.814792	-1.0349			0.816598	-1.45833	-0.858047
2	P 2_I04	CD3G	NM_000073	SI02622893	1.31864	0.364557	0.358622			1.2874	0.229334	1.5782
2	P 2_I04	CD3G	NM_000073	SI02622900	1.21446	0.700411	0.430571			1.5664	1.67904	1.40518
2	P 2_J04	CD3Z	NM_000734	SI00014455	1.11381	0.339901	-0.119346			0.853622	-1.22408	-1.55415
2	P 2_J04	CD3Z	NM_000734	SI00014448	0.893938	-0.350186	-0.448452			1.13028	-0.038898	-0.0486541
2	P 2_J04	CD3Z	NM_000734	SI00014441	1.35766	1.49149	1.28213			1.37075	0.909748	0.0825858
2	P 2_K04	CD4	NM_000616	SI02623985	0.971971	-0.61042	0.440215			0.853133	-1.21789	0.711457
2	P 2_K04	CD4	NM_000616	SI00012866	1.14899	-0.0777221	0.0721237			1.19778	0.0562627	1.58735
2	P 2_K04	CD4	NM_000616	SI02623992	0.933002	-0.203841	-0.25046			0.915828	-0.486807	-0.576343
2	P 2_L04	CD5	NM_014207	SI00103551	1.02073	-0.484366	-0.626956			0.906937	-0.909724	0.042873
2	P 2_L04	CD5	NM_014207	SI00103544	0.513672	-2.01735	-1.71201			0.656882	-1.45509	-0.9265
2	P 2_L04	CD5	NM_014207	SI00103558	0.715687	-1.17233	-1.1858			1.04894	-0.145425	-0.417868
2	P 2_M04	CD5L	NM_005894	SI00082411	1.15648	0.534698	-1.61917			1.09545	-0.214835	-1.29259
2	P 2_M04	CD5L	NM_005894	SI00082390	0.325136	-3.05402	-4.46213			0.623031	-1.57756	-2.35582
2	P 2_M04	CD5L	NM_005894	SI00082397	0.936069	-0.257878	-0.0503684			1.18862	0.407864	-0.00812948
2	P 2_N04	CD6	NM_006725	SI00091322	1.01313	-0.677229	-0.57312			0.961659	-0.596304	-0.0314938
2	P 2_N04	CD6	NM_006725	SI00091308	1.11082	0.219197	0.314536			1.26614	0.585053	1.5941
2	P 2_N04	CD6	NM_006725	SI00091301	1.105	0.252271	0.591724			1.06124	-0.0212704	0.0278722
2	P 2_O04	CD7	NM_006137	SI00084742	1.1676	0.211678	0.279326			1.39138	2.11886	2.78217
2	P 2_O04	CD7	NM_006137	SI00084749	1.08198	0.185007	-0.368166			0.865398	-0.700729	-1.18385
2	P 2_O04	CD7	NM_006137	SI00084756	0.564558	-1.79943	-1.88214			0.703747	-1.03995	-1.54907
2	P 2_P04	CD8A	NM_171827	SI00027972	1.08785	-0.259413	-1.01673			1.14878	0.157609	-0.387476
2	P 2_P04	CD8A	NM_171827	SI00027979	1.58455	2.6776	2.03601			2.18388	4.06926	4.0408
2	P 2_P04	CD8A	NM_171827	SI00027986	1.07676	0.00461445	-0.250149			0.827465	-0.780983	-1.56986
2	P 2_A05	CD8B1	NM_172100	SI00157234	1.10935	0.13172	0.271134			0.783593	-1.61618	-0.422362
2	P 2_A05	CD8B1	NM_172100	SI00157241	1.13333	0.350484	0.431751			0.730274	-0.999717	-0.588834
2	P 2_A05	CD8B1	NM_172100	SI02648905	0.517637	-1.92877	-2.00674			0.87731	-0.48985	-0.734604
2	P 2_B05	CD9	NM_001769	SI02626981	1.00992	-0.610978	-1.89943			0.778703	-1.64418	-1.54435
2	P 2_B05	CD9	NM_001769	SI02777187	0.795849	-0.916087	-0.702756			0.821473	-0.697805	-0.28161
2	P 2_B05	CD9	NM_001769	SI00028021	1.13323	0.181631	1.7346			1.7789	2.36767	3.29457
2	P 2_C05	CD14	NM_000591	SI02623845	1.27972	2.54999	3.01172			1.44066	2.14715	2.4273
2	P 2_C05	CD14	NM_000591	SI02623852	1.21032	-0.564372	-0.702294			1.207	-0.495362	-0.595158
2	P 2_C05	CD14	NM_000591	SI00012397	0.945805	-0.167473	-0.379032			0.86366	-0.643324	-0.833161
2	P 2_D05	CD19	NM_001770	SI00028035	1.05516	-0.0859535	-0.0278412			0.877738	-1.07149	-0.230511
2	P 2_D05	CD19	NM_001770	SI02626995	1.16921	-0.0538483	-0.13182			2.04495	3.35246	3.87757	NSF stimulator
2	P 2_D05	CD19	NM_001770	SI02627002	1.28063	0.771939	1.37036			1.52597	1.54444	2.312	NSF stimulator
2	P 2_E05	MS4A1	NM_021950	SI02644943	0.884981	-1.53016	-1.17175			0.915502	-0.860666	0.200052	NSF stimulator
2	P 2_E05	MS4A1	NM_021950	SI00131572	0.961843	-0.0584614	0.265068			0.855182	-0.586213	-0.0426493
2	P 2_E05	MS4A1	NM_021950	SI02644950	1.07147	-0.110626	0.236701			0.737966	-1.07894	-0.530384
2	P 2_F05	MS4A3	NM_006138	SI00084770	0.957569	-0.659945	-0.0360718			0.762226	-1.73856	-2.33405
2	P 2_F05	MS4A3	NM_006138	SI02636774	1.15142	0.575072	0.154092			1.431	1.34549	0.498871
2	P 2_F05	MS4A3	NM_006138	SI00084777	1.16078	0.147876	0.0369747			1.43844	0.41133	0.0902183
2	P 2_G05	CD22	NM_001771	SI02627009	1.11587	-0.389754	-0.0222972			0.835583	-1.3184	-1.49771
2	P 2_G05	CD22	NM_001771	SI02627016	0.849807	-0.543667	-0.368022			1.07128	-0.11575	-0.515747
2	P 2_G05	CD22	NM_001771	SI00028056	0.487789	-2.05272	-1.94129			0.704125	-1.1916	-1.34341
2	P 2_H05	TNFRSF7	NM_001242	SI00024143	1.13604	0.229769	-0.113615			1.22809	0.605434	0.0453722
2	P 2_H05	TNFRSF7	NM_001242	SI00024129	0.879166	-0.414948	-0.210108			1.18107	0.400265	0.23852
2	P 2_H05	TNFRSF7	NM_001242	SI00024150	1.36169	1.57641	1.38922			1.75478	2.29125	2.32119
2	P 2_I05	CD28	NM_006139	SI00084805	1.26681	2.43069	1.87064			1.30612	1.63889	1.76968
2	P 2_I05	CD28	NM_006139	SI00084798	0.566591	-1.78535	-2.30854			0.712381	-1.25431	-1.53733
2	P 2_I05	CD28	NM_006139	SI00084819	0.894585	-0.363379	-1.12291			1.53634	1.59891	-0.204953
2	P 2_J05	CD80	NM_005191	SI00073556	1.06449	-0.918278	-1.35268			1.10475	-0.416878	0.244064
2	P 2_J05	CD80	NM_005191	SI00073535	1.20609	0.828575	0.876066			1.13668	0.268296	0.0204955
2	P 2_J05	CD80	NM_005191	SI00073549	0.708114	-1.13776	-1.48529			0.849976	-0.70604	-1.15527
2	P 2_K05	CD86	NM_006889	SI00092953	1.23728	2.16947	2.18618			2.07621	6.13419	7.09735
2	P 2_K05	CD86	NM_006889	SI00092932	1.27939	1.33971	0.661495			1.42127	1.2878	0.659381	NSF stimulator
2	P 2_K05	CD86	NM_006889	SI00092946	1.22126	0.830588	0.391113			1.47988	1.39099	1.14764	NSF stimulator
2	P 2_L05	TNFRSF8	NM_001243	SI00024157	1.12795	-0.470023	-1.069			0.843882	-1.27087	-1.73043	NSF stimulator
2	P 2_L05	TNFRSF8	NM_001243	SI02625735	1.12906	-0.180515	0.13182			1.21942	0.572097	0.532101
2	P 2_L05	TNFRSF8	NM_001243	SI00024178	0.446494	-2.28933	-2.34382			0.903617	-0.527462	-1.16236
2	P 2_M05	TNFSF8	NM_001244	SI02625742	1.13201	0.549465	-0.974806			1.09239	-0.0849939	-0.823195
2	P 2_M05	TNFSF8	NM_001244	SI00024185	1.08876	-0.127417	-0.259551			0.882402	-0.639212	-1.1299
2	P 2_M05	TNFSF8	NM_001244	SI00024199	0.678267	-1.3276	-0.891198			0.96336	-0.328567	-0.340971
2	P 2_N05	CD33	NM_001772	SI00028084	1.04354	-0.217125	-0.445675			1.17361	0.0278249	0.503592
2	P 2_N05	CD33	NM_001772	SI00028098	0.652052	-1.41067	-1.10345			0.951541	-0.38908	-0.0430613
2	P 2_N05	CD33	NM_001772	SI00028091	0.944544	-0.222712	0.122281			1.10179	-0.214491	0.0990317
2	P 2_O05	SIGLEC6	NM_198846	SI00718851	1.08372	-0.222398	-1.84942			1.04242	-0.380473	-1.03774
2	P 2_O05	SIGLEC6	NM_198846	SI00718858	1.16358	-0.35107	-0.77821			1.2354	0.168005	-0.0205841
2	P 2_O05	SIGLEC6	NM_198846	SI00718865	0.405694	-2.4062	-2.60699			0.666096	-1.19122	-1.94816
2	P 2_P05	CD34	NM_001773	SI00028112	1.06727	-0.63018	-0.167386			1.27187	1.42222	2.82944
2	P 2_P05	CD34	NM_001773	SI00028126	0.605194	-1.78202	-2.61704			0.738393	-0.972837	-1.25886
2	P 2_P05	CD34	NM_001773	SI00028119	1.1791	-0.110206	0.384531			1.13658	0.16925	0.268157
2	P 2_A07	CD36	NM_000072	SI00001351	1.06375	-0.654946	0.0369725			0.861259	-1.17135	0.268372
2	P 2_A07	CD36	NM_000072	SI02622886	0.807559	-0.728889	-0.416117			0.669119	-1.20217	-0.442418
2	P 2_A07	CD36	NM_000072	SI00001337	1.14481	0.420409	0.77362			1.11033	-0.0281616	0.419498
2	P 2_B07	SCARB1	NM_005505	SI02777194	0.939887	-1.26124	-1.26013			0.7304	-2.00371	-0.823711
2	P 2_B07	SCARB1	NM_005505	SI02777201	0.830446	-0.758951	-0.166964			1.05703	-0.190917	0.601067
2	P 2_B07	SCARB1	NM_005505	SI00078148	1.25905	0.857848	2.5388			1.19767	0.381881	1.73478
2	P 2_C07	SCARB2	NM_005506	SI02777208	1.18228	1.4083	0.274417	%GFP inhibitor		1.11823	0.300428	-0.377675
2	P 2_C07	SCARB2	NM_005506	SI02777215	0.442629	-2.52037	-3.23367	%GFP inhibitor		0.690559	-1.13119	-1.52873
2	P 2_C07	SCARB2	NM_005506	SI00078169	0.687111	-1.22498	-1.48308	%GFP inhibitor		0.81719	-0.815189	-0.906404
2	P 2_D07	CD38	NM_001775	SI00028140	1.1185	-0.65309	-0.746443			1.05383	-0.463201	-0.0173098
2	P 2_D07	CD38	NM_001775	SI02627023	1.22407	0.694997	0.651966			1.05271	-0.179249	-0.135247
2	P 2_D07	CD38	NM_001775	SI00028154	0.737385	-1.0162	-0.850811			0.79874	-0.876614	-0.769211
2	P 2_E07	CD40	NM_001250	SI00024227	1.05946	-0.324674	-0.0369725			1.12919	-0.443164	0.226422
2	P 2_E07	CD40	NM_001250	SI00024234	1.07766	0.0442077	0.00284528			0.910575	-0.402834	-0.662935
2	P 2_E07	CD40	NM_001250	SI00024220	1.23584	0.310952	0.461837			2.12463	3.53748	4.5579
2	P 2_F07	CD40LG	NM_000074	SI00001393	1.12085	0.417249	0.148417			1.12074	0.172013	0.0655109
2	P 2_F07	CD40LG	NM_000074	SI02622907	1.36406	1.71093	-0.00284528			1.31269	0.160558	-0.674448
2	P 2_F07	CD40LG	NM_000074	SI00001400	0.876883	-0.503463	-0.750596			1.12721	-0.0297953	-0.871874
2	P 2_G07	CD44	NM_000610	SI02623950	1.03405	-0.446014	0.0271384			0.629178	-2.64415	-0.970828
2	P 2_G07	CD44	NM_000610	SI02623957	1.10485	0.285168	0.349638			1.21636	0.321545	1.23386
2	P 2_G07	CD44	NM_000610	SI00012789	0.837239	-0.601526	-0.491902			0.801503	-0.867413	-0.489908
2	P 2_H07	CD47	NM_198793	SI00028168	0.950402	-1.3083	-0.813394			0.79081	-1.57484	0.0374492
2	P 2_H07	CD47	NM_198793	SI00028182	0.818976	-0.811046	-0.653014			0.618513	-1.41628	-0.674534
2	P 2_H07	CD47	NM_198793	SI00028189	1.17336	0.347948	0.652349			0.919741	-0.382861	0.266133
2	P 2_I07	CD48	NM_001778	SI00028196	1.04512	-0.449315	-2.02686			1.04703	-0.442684	-1.27337
2	P 2_I07	CD48	NM_001778	SI00028210	1.42588	1.94544	1.54544			1.57302	1.85287	1.36244
2	P 2_I07	CD48	NM_001778	SI00028203	1.17697	0.451156	0.216248			1.33153	0.574572	-0.699087
2	P 2_J07	CD58	NM_001779	SI00340641	1.24852	2.18447	-0.119256			1.10291	-0.0419025	-0.869426
2	P 2_J07	CD58	NM_001779	SI00340648	0.731537	-1.06219	-2.01473			1.07394	0.0299215	-0.825111
2	P 2_J07	CD58	NM_001779	SI00340655	0.880489	-0.488501	-1.31909			0.939553	-0.407823	-1.60017
2	P 2_K07	CD59	NM_000611	SI00012803	1.17991	-0.0608973	2.26129			1.04037	-0.438483	1.90367
2	P 2_K07	CD59	NM_000611	SI00012810	0.893098	-0.353867	-0.445991			1.27774	0.298508	1.44625
2	P 2_K07	CD59	NM_000611	SI00012817	1.33066	-0.0526106	-0.0246194			1.31297	-0.050092	0.232093
2	P 2_L07	CD63	NM_001780	SI02777222	1.02927	-0.421431	-0.921173			1.29305	1.394	3.50394
2	P 2_L07	CD63	NM_001780	SI02777229	0.761273	-0.931817	-0.62965			0.757715	-1.0903	-0.229504
2	P 2_L07	CD63	NM_001780	SI00028231	0.84344	-0.575776	-0.686437			0.752039	-1.03209	-0.768697
2	P 2_M07	CD68	NM_001251	SI00024241	1.01218	-0.767958	-0.204824			1.31986	1.72582	2.39915
2	P 2_M07	CD68	NM_001251	SI00024255	1.06299	0.265131	0.249056			1.24738	0.313722	0.392445
2	P 2_M07	CD68	NM_001251	SI00024248	0.725632	-1.13107	0.0243536			1.0911	-0.168918	0.719114
2	P 2_N07	CD69	NM_001781	SI02627030	1.22627	1.92379	-0.135686	%GFP Inhibitor		1.08119	-0.000517398	-0.65246
2	P 2_N07	CD69	NM_001781	SI02627037	0.494228	-2.1026	-2.62386	%GFP Inhibitor		0.80983	-0.901762	-1.14047
2	P 2_N07	CD69	NM_001781	SI00028259	0.470054	-2.19157	-2.10035	%GFP Inhibitor		0.705618	-1.18663	-1.53536
2	P 2_O07	CD72	NM_001782	SI00028280	1.10243	0.0148607	-0.279567			1.14084	0.244565	-0.349474
2	P 2_O07	CD72	NM_001782	SI00028294	0.820242	-0.673284	-1.34089			1.33884	-0.261159	-0.602748
2	P 2_O07	CD72	NM_001782	SI00028287	1.16008	0.398951	0.41809			1.31091	0.565206	-0.0429014
2	P 2_P07	CD74	NM_004355	SI00063049	0.947507	-0.761724	-2.26657	φ-Score selection		0.928387	-0.786867	-1.0894
2	P 2_P07	CD74	NM_004355	SI00063063	1.26375	1.20909	0.0406087			1.54052	1.68259	0.717093	φ-Score selection
2	P 2_P07	CD74	NM_004355	SI00063056	1.08259	-0.0225785	-0.0419779			1.17989	0.200815	0.0429014
2	P 2_A08	CD79A	NM_021601	SI00340669	1.05629	-0.766092	-1.85973			0.876712	-1.08284	-1.38387
2	P 2_A08	CD79A	NM_021601	SI00340676	0.989551	-0.0363103	-0.132055			1.24699	0.514221	0.298517
2	P 2_A08	CD79A	NM_021601	SI00340683	0.797838	-0.831455	-0.628201			0.781307	-0.934649	-1.09196
2	P 2_B08	CD79B	NM_021602	SI00013111	1.07698	0.174694	0.089493			0.902799	-0.912932	1.56572
2	P 2_B08	CD79B	NM_021602	SI02644810	0.883248	-0.519128	0.204194			1.31203	0.832464	2.52541
2	P 2_B08	CD79B	NM_021602	SI02644817	0.743354	-1.05753	0.703162			0.710603	-1.01822	1.05697
2	P 2_C08	CD81	NM_004356	SI02777236	1.17074	-1.68359	-2.93213			0.632195	-2.62506	-3.30893
2	P 2_C08	CD81	NM_004356	SI02777243	1.24533	0.662976	1.37498			1.17155	-0.198143	-0.0339096
2	P 2_C08	CD81	NM_004356	SI02633057	0.296999	-2.90964	-2.39508			0.64243	-1.23429	-0.950356
2	P 2_D08	CD151	NM_004357	SI02777250	1.22948	1.96136	-0.545335	%GFP Inhibitor		1.29061	1.54077	-0.440724
2	P 2_D08	CD151	NM_004357	SI02777257	0.282134	-3.24932	-4.52182	%GFP Inhibitor		0.578762	-1.50129	-2.70073
2	P 2_D08	CD151	NM_004357	SI00063105	0.429978	-2.2928	-2.61351	%GFP Inhibitor		0.740595	-1.07018	-1.36276
2	P 2_E08	CDC2L2	NM_033529	SI02777264	1.06428	-0.663106	-2.87651			1.3943	1.88165	1.99666
2	P 2_E08	CDC2L2	NM_033529	SI04880624	1.07083	0.332837	-0.393496			1.43406	1.35659	0.851082
2	P 2_E08	CDC2L2	NM_033529	SI00340935	0.816304	-0.688466	-1.29294			1.13686	-0.570655	-0.143425
2	P 2_F08	CDC20	NM_001255	SI02654372	1.10331	-1.15039	-1.22213			0.872974	-1.10425	-1.68422
2	P 2_F08	CDC20	NM_001255	SI02777271	1.26479	0.568242	0.132055			1.59873	1.9523	0.936934
2	P 2_F08	CDC20	NM_001255	SI00024283	1.241	0.46469	0.186365			1.66447	2.005	2.21472
2	P 2_G08	CDC27	NM_001256	SI02777278	1.19346	1.72619	0.18194			1.17993	0.553135	0.292148
2	P 2_G08	CDC27	NM_001256	SI02777285	1.12487	0.233788	-0.00715993			1.13833	0.28667	-0.430562
2	P 2_G08	CDC27	NM_001256	SI00024318	0.84139	-0.650739	-0.57038			0.908319	-0.455146	-0.36822
2	P 2_H08	CDC42	NM_001791	SI02627100	0.951912	-0.717163	-1.08661			0.959361	-0.609465	-2.02276
2	P 2_H08	CDC42	NM_001791	SI02757328	1.14211	0.56651	0.765796			1.01919	-0.144344	-0.666375
2	P 2_H08	CDC42	NM_001791	SI00028399	0.961626	-0.151832	0.059056			0.822131	-0.798739	-0.939163
2	P 2_I08	CDH1	NM_004360	SI02653546	1.20824	1.71248	-0.263306			1.21137	0.672885	-0.574144
2	P 2_I08	CDH1	NM_004360	SI02654029	1.06085	0.267285	-0.413196			1.05233	-0.0471201	-1.14861
2	P 2_I08	CDH1	NM_004360	SI00063175	1.04587	-0.0344471	-0.349606			1.13919	-0.0270223	-1.23036
2	P 2_J08	CDH2	NM_001792	SI02663927	1.18811	1.47665	-0.113254			1.14668	0.463419	0.351809
2	P 2_J08	CDH2	NM_001792	SI02757335	0.896289	-0.339876	-0.900244			1.23327	0.584628	0.0112486
2	P 2_J08	CDH2	NM_001792	SI00028427	1.18902	0.585028	0.119314			1.13848	0.236789	0.0986847
2	P 2_K08	CDH3	NM_001793	SI02663941	0.984033	-0.914293	-1.17265			1.39903	2.2268	2.24145
2	P 2_K08	CDH3	NM_001793	SI02663934	0.7677	-0.90364	-0.835927			0.781296	-0.913536	-1.54669
2	P 2_K08	CDH3	NM_001793	SI00028455	0.752482	-1.01965	-0.313951			0.852043	-0.569932	-0.471929
2	P 2_L08	CDH5	NM_001795	SI00028490	1.10659	-0.260758	0.0310126			0.861633	-1.16921	-1.11537
2	P 2_L08	CDH5	NM_001795	SI00028483	1.1598	0.736961	1.51717			1.21251	0.53522	0.534619
2	P 2_L08	CDH5	NM_001795	SI00028497	0.937908	-0.250245	0.111438			1.20605	0.333353	0.634175
2	P 2_M08	CDH11	NM_001797	SI02663955	1.22032	0.0248495	0.0149958	%GFP Inhibitor		1.22567	0.632598	-0.00645923
2	P 2_M08	CDH11	NM_001797	SI02663948	0.541911	-1.89355	-1.73402	%GFP Inhibitor		0.646176	-1.29203	-2.04516
2	P 2_M08	CDH11	NM_001797	SI00028525	0.215965	-3.24589	-2.37782	%GFP Inhibitor		0.541507	-1.73298	-0.923733
2	P 2_N08	CDX2	NM_001265	SI00024465	1.12418	0.727716	-0.492242	%GFP Stimulator		1.26902	1.40417	-0.175655
2	P 2_N08	CDX2	NM_001265	SI02625777	1.516	2.35474	2.34033	%GFP Stimulator		1.42066	1.28578	0.498367
2	P 2_N08	CDX2	NM_001265	SI00024479	1.49887	2.07741	2.56723	%GFP Stimulator		1.83916	2.55868	2.82905
2	P 2_O08	CDX4	NM_005193	SI00073605	1.1571	0.228697	-0.089493			1.32756	1.77457	0.0260249
2	P 2_O08	CDX4	NM_005193	SI00073598	0.349803	-2.94198	-4.00038			0.672079	-1.20876	-2.81744
2	P 2_O08	CDX4	NM_005193	SI00073612	0.930167	-0.282369	-0.059056			1.23576	0.08935	0.243334
2	P 2_P08	CEBPA	NM_004364	SI00063189	1.03095	-0.420138	2.0197			1.18161	-0.218399	2.74714
2	P 2_P08	CEBPA	NM_004364	SI00063182	1.26718	1.28621	0.548092			1.39243	0.638596	0.717014
2	P 2_P08	CEBPA	NM_004364	SI00063196	1.31501	1.31451	1.7085			1.27163	-0.645345	1.43598
2	P 2_A09	CEBPB	NM_005194	SI02777292	0.926311	-1.59055	-0.524989			1.59665	3.47711	5.23063
2	P 2_A09	CEBPB	NM_005194	SI00073633	1.36484	1.71434	2.26181			1.44564	1.39847	2.12157	NSF Stimulator
2	P 2_A09	CEBPB	NM_005194	SI00073640	1.53006	2.20685	2.56898			2.39628	4.32443	5.76302	NSF Stimulator
2	P 2_B09	CEBPD	NM_005195	SI00342881	1.12285	-0.349462	-0.284211			1.25447	0.639371	0.580153	NSF Stimulator
2	P 2_B09	CEBPD	NM_005195	SI00342888	1.20487	0.80881	1.88694			1.58758	1.91198	2.33594
2	P 2_B09	CEBPD	NM_005195	SI00342895	1.05138	-0.0966988	1.52502			1.10445	-0.255981	0.333507
2	P 2_C09	CEBPE	NM_001805	SI00342909	1.15584	-0.259172	-1.20904			0.908506	-0.900738	-2.68635
2	P 2_C09	CEBPE	NM_001805	SI00342916	1.04646	0.16541	-0.0420922			1.06573	-0.0697807	-0.351469
2	P 2_C09	CEBPE	NM_001805	SI00342923	0.748918	-0.968306	-1.14116			0.778798	-0.943002	-0.928926
2	P 2_D09	CEBPG	NM_001806	SI02777299	1.05375	-0.618843	-0.0977358			1.22199	0.177406	0.427316
2	P 2_D09	CEBPG	NM_001806	SI02777306	0.885938	-0.385259	-0.45043			1.46432	1.46604	1.5543
2	P 2_D09	CEBPG	NM_001806	SI00342951	1.15626	0.48718	0.838785			1.12288	0.114164	0.8164
2	P 2_E09	CEL	NM_001807	SI00028637	1.22676	1.92945	2.33228			1.18406	0.677493	-0.711312
2	P 2_E09	CEL	NM_001807	SI00028616	0.635643	-1.48261	-1.5079			0.772505	-1.01597	-1.46747
2	P 2_E09	CEL	NM_001807	SI00028630	0.77373	-0.865268	-1.39604			0.67038	-1.30394	-1.80348
2	P 2_F09	CENPB	NM_001810	SI00028644	1.03246	-0.34692	-0.610552			1.61923	3.62	3.3997
2	P 2_F09	CENPB	NM_001810	SI00028665	1.47095	2.17958	0.443211			1.97962	3.3303	2.29679	NSF Stimulator
2	P 2_F09	CENPB	NM_001810	SI00028658	0.814834	-0.715644	-1.13641			0.737092	-1.08185	-1.73942	NSF Stimulator
2	P 2_G09	CENPE	NM_001813	SI02653756	1.3308	3.14843	-0.660314			1.33168	1.52301	0.218186	NSF Stimulator
2	P 2_G09	CENPE	NM_001813	SI02653217	0.929144	-0.29558	-1.58223			1.36482	0.849804	0.109645
2	P 2_G09	CENPE	NM_001813	SI00028693	0.70953	-1.19788	-2.17001			0.844628	-0.593432	-0.974062
2	P 2_H09	CENPF	NM_016343	SI00115563	0.840509	-1.84404	0.493852			0.709358	-2.13684	-0.828462
2	P 2_H09	CENPF	NM_016343	SI00115556	1.08559	0.20205	1.7231			1.43639	1.365	2.5866
2	P 2_H09	CENPF	NM_016343	SI00115549	1.16667	0.548407	1.24733			1.25174	0.471223	1.84013
2	P 2_I09	CES1	NM_001266	SI00024493	1.27379	2.48047	-0.21752			0.922683	-0.819541	-2.60715
2	P 2_I09	CES1	NM_001266	SI00024507	1.28172	1.34995	0.184277			1.56318	1.82372	1.47151
2	P 2_I09	CES1	NM_001266	SI00024500	1.14667	0.123127	-0.869121			1.42325	1.24047	0.277871
2	P 2_J09	CETN1	NM_004066	SI00059290	1.08723	-0.836077	-1.23889			1.04095	-0.202409	-0.996741
2	P 2_J09	CETN1	NM_004066	SI02632462	0.895807	-0.462088	-0.671686			0.856346	-0.582358	-1.22873
2	P 2_J09	CETN1	NM_004066	SI00059297	0.906606	-0.313459	-0.95034			0.893895	-0.559827	-1.27059
2	P 2_K09	CETN2	NM_004344	SI00062909	1.23541	-0.567492	-1.31189			1.37538	-0.729491	-0.816152
2	P 2_K09	CETN2	NM_004344	SI00062902	0.859129	-0.628674	-1.47661			0.792619	-0.793323	-1.33004
2	P 2_K09	CETN2	NM_004344	SI00062923	1.02327	0.0784362	-0.75584			0.960029	-0.227677	-0.804551
2	P 2_L09	CETN3	NM_004365	SI02633078	1.12742	0.113332	0.268617			0.915568	-0.860289	-1.53284
2	P 2_L09	CETN3	NM_004365	SI00063210	0.704384	-1.18123	-0.802295			0.879586	-0.505423	-0.66939
2	P 2_L09	CETN3	NM_004365	SI00063231	1.28162	0.234828	0.423811			1.15935	0.323899	0.451432
2	P 2_M09	CETP	NM_000078	SI00001505	1.19664	1.57656	-0.507546			1.69314	4.08765	3.46255
2	P 2_M09	CETP	NM_000078	SI00001512	1.07055	-0.115464	-0.350351			1.20042	0.499591	-0.109645
2	P 2_M09	CETP	NM_000078	SI00001491	0.813572	-0.766168	-0.00516057			0.865788	-0.526366	-0.485638
2	P 2_N09	CFL1	NM_005507	SI02654134	1.19388	0.371045	-0.639694			1.52384	2.62359	2.18779
2	P 2_N09	CFL1	NM_005507	SI02635381	1.09922	0.301504	-0.158893			1.17492	0.351912	0.0526199
2	P 2_N09	CFL1	NM_005507	SI00078190	1.08197	0.22751	-0.0167055			1.25579	0.529674	0.543245
2	P 2_O09	CFL2	NM_021914	SI02654113	1.24105	2.09689	-0.199533			1.27362	0.506323	-0.832078
2	P 2_O09	CFL2	NM_021914	SI02644901	1.16598	-0.535659	-1.44913			1.21266	-0.335932	-1.1782
2	P 2_O09	CFL2	NM_021914	SI00131383	0.804618	-0.803324	-1.31875			0.925649	-0.336642	-0.77612
2	P 2_P09	CTSC	NM_001814	SI02777313	0.955073	-0.685187	-1.05701			0.886152	-1.01826	-1.7795
2	P 2_P09	CTSC	NM_001814	SI02777320	1.32631	1.54545	0.398734			1.23293	0.256523	-0.575727
2	P 2_P09	CTSC	NM_001814	SI00028700	1.05877	0.0690602	0.00516057			1.10655	0.141601	0.180945
2	P 2_A10	CFTR	NM_000492	SI00010535	0.959884	-0.983445	-1.75206			0.868978	-1.12713	-0.829878
2	P 2_A10	CFTR	NM_000492	SI00010521	1.19657	-0.256167	0.0765362			0.785472	-0.816984	-0.00225204
2	P 2_A10	CFTR	NM_000492	SI00010528	0.749301	-1.03285	-1.55222			0.803547	-0.745583	-1.54779
2	P 2_B10	CGA	NM_000735	SI02777327	1.21786	1.973	2.15167			1.72041	3.90458	4.72566
2	P 2_B10	CGA	NM_000735	SI02777334	0.8506	-0.540188	0.00360666			0.919485	-0.505051	-0.00243715
2	P 2_B10	CGA	NM_000735	SI00344127	1.21761	0.0375741	1.76347			1.32995	0.228159	0.48546
2	P 2_C10	CGA	NM_000735	SI02777327	1.19205	1.71196	3.11988			1.63226	3.38042	4.21066
2	P 2_C10	CGA	NM_000735	SI02777334	0.761275	-1.07312	-0.401281			0.877303	-0.512981	-0.0431744
2	P 2_C10	CGA	NM_000735	SI00344127	1.19605	0.383833	0.0708804			1.24899	0.511436	0.0499419
2	P 2_D10	CGB	NM_000737	SI00344141	1.11326	0.351143	-0.989685			1.22345	0.59102	0.0105838
2	P 2_D10	CGB	NM_000737	SI00470323	0.917043	-0.365637	-0.685036			1.01607	-0.231122	-0.440386
2	P 2_D10	CGB	NM_000737	SI00344155	0.931092	-0.278528	-0.437663			1.46781	0.41851	-0.183358
2	P 2_E10	CHAT	NM_020549	SI00127022	1.02274	-0.460823	-0.232799			1.2547	0.634132	0.676186
2	P 2_E10	CHAT	NM_020549	SI00127015	1.07888	0.0955962	0.344648			1.38058	0.588974	1.65613
2	P 2_E10	CHAT	NM_020549	SI00127008	0.897375	-0.418436	-0.671844			1.07584	0.0307719	-0.47846
2	P 2_F10	CHD1	NM_001270	SI00024514	1.04055	-0.445214	-1.25651			1.04259	-0.470669	-1.56685
2	P 2_F10	CHD1	NM_001270	SI00024535	0.306379	-2.99178	-3.97315			0.527695	-1.92247	-3.11976
2	P 2_F10	CHD1	NM_001270	SI00024528	0.869363	-0.534669	-1.12328			1.1339	0.174912	-0.88691
2	P 2_G10	CHD3	NM_005852	SI02777341	1.10358	-0.18513	0.0403348			1.11814	-0.353505	-0.676218
2	P 2_G10	CHD3	NM_005852	SI00345548	0.921914	-0.227531	-0.030054			1.0276	-0.113918	-0.351478
2	P 2_G10	CHD3	NM_005852	SI00345555	0.813287	-0.700993	-1.14237			0.910041	-0.506074	-1.12729
2	P 2_H10	CHD4	NM_001273	SI00024542	1.46169	4.68184	4.16134	%GFP Stimulator		1.69102	3.71753	3.22401
2	P 2_H10	CHD4	NM_001273	SI00024549	1.59587	2.7175	2.92468	%GFP Stimulator		1.95626	3.24578	2.98981	NSF Stimulator
2	P 2_H10	CHD4	NM_001273	SI00024563	1.55063	2.36106	1.52766	%GFP Stimulator		2.03992	3.25545	3.25	NSF Stimulator
2	P 2_I10	AKR1C4	NM_001818	SI00028749	1.21151	1.75082	-0.801014			1.26576	1.14542	-0.160529	NSF Stimulator
2	P 2_I10	AKR1C4	NM_001818	SI00028735	0.71276	-1.14451	-1.61719			0.886322	-0.625029	-1.30166
2	P 2_I10	AKR1C4	NM_001818	SI00028742	1.51397	2.14008	0.686838			1.59657	1.78979	-0.0901197
2	P 2_J10	CHES1	NM_005197	SI02634611	0.989161	-0.678543	-2.43685			0.839705	-1.31213	-2.38753
2	P 2_J10	CHES1	NM_005197	SI02634618	0.830507	-0.758674	-1.02491			1.17308	-0.4907	-0.897263
2	P 2_J10	CHES1	NM_005197	SI00073647	1.22874	0.872589	0.0585253			1.35081	0.768176	-0.0250617
2	P 2_K10	CHGA	NM_001275	SI00024605	1.04573	-0.346331	0.569487			0.935235	-0.707705	0.324857
2	P 2_K10	CHGA	NM_001275	SI00024598	0.874509	-0.435365	-0.0189763			0.890514	-0.469247	0.242237
2	P 2_K10	CHGA	NM_001275	SI00024612	1.10281	0.0326178	-0.0805014			1.10152	0.131395	-0.0499419
2	P 2_L10	CHM	NM_000390	SI00008582	1.10392	-0.679388	-2.89763			1.18658	-0.0856179	-1.67374
2	P 2_L10	CHM	NM_000390	SI00008589	1.18793	0.498225	1.56116			1.25264	0.360334	0.0828149
2	P 2_L10	CHM	NM_000390	SI00008596	1.06176	-0.103464	-0.420095			1.14437	-0.211127	-0.869226
2	P 2_M10	LYST	NM_000081	SI00001575	1.08058	-0.523296	-1.1292			1.1313	-0.708266	-1.7272
2	P 2_M10	LYST	NM_000081	SI00001596	1.11917	0.340465	0.669858			1.28251	0.786092	0.67298
2	P 2_M10	LYST	NM_000081	SI00001582	0.728434	-1.05337	-0.440894			1.18744	-0.377896	-0.279092
2	P 2_N10	CHRNA1	NM_000079	SI00001533	1.16422	-0.277316	-0.611364			1.1224	-0.145458	-1.13546
2	P 2_N10	CHRNA1	NM_000079	SI00001526	0.7788	-0.854974	-0.529404			0.917476	-0.51232	-0.640034
2	P 2_N10	CHRNA1	NM_000079	SI00001540	1.27493	0.641796	0.64662			1.4525	1.29984	0.20723
2	P 2_O10	CHRNA2	NM_000742	SI00014588	1.11323	-0.604043	-1.40939			1.17957	0.00275677	-0.180915
2	P 2_O10	CHRNA2	NM_000742	SI00014602	1.11917	-0.121315	-0.301703			1.24033	0.151279	0.236641
2	P 2_O10	CHRNA2	NM_000742	SI00014595	1.46144	1.92211	1.61933			1.33123	-0.131169	0.019181
2	P 2_P10	CHRNA3	NM_000743	SI00014616	1.09635	-0.00934872	-0.276328			1.1437	-0.310887	-0.174917
2	P 2_P10	CHRNA3	NM_000743	SI00014623	0.167247	-3.75479	-5.65285			0.289226	-2.66516	-3.46161
2	P 2_P10	CHRNA3	NM_000743	SI00014609	0.74575	-0.981464	-1.44267			0.651055	-1.36828	-1.70414
2	P 2_A11	CHRNA4	NM_000744	SI00014658	1.12472	0.489578	-0.045042			1.04655	-0.120076	0.183922
2	P 2_A11	CHRNA4	NM_000744	SI00014644	0.971324	-0.119099	-0.462301			1.10567	-0.434141	-0.729666
2	P 2_A11	CHRNA4	NM_000744	SI00014651	1.45739	1.97386	1.95036			1.52149	1.52954	1.39478
2	P 2_B11	CHRNA5	NM_000745	SI00014686	1.11257	-0.690518	-0.810292			1.19904	-0.0437371	0.130522
2	P 2_B11	CHRNA5	NM_000745	SI00014665	1.10464	0.304546	1.41042			0.953927	-0.380448	-0.208789
2	P 2_B11	CHRNA5	NM_000745	SI00014672	0.57261	-1.70048	-0.260322			1.02185	-0.141365	-0.0184528
2	P 2_C11	CHRNA7	NM_000746	SI00014707	1.0455	-1.12145	-0.722257			1.10758	-0.746521	0.352632
2	P 2_C11	CHRNA7	NM_000746	SI00014714	1.1133	-0.315294	0.0115279			1.46017	1.45103	1.03049
2	P 2_C11	CHRNA7	NM_000746	SI00014693	1.20572	0.397158	0.885058			1.24078	-0.130226	0.422356
2	P 2_D11	CHRNB1	NM_000747	SI00014721	1.08254	-0.11379	-0.526357			0.910186	-0.891116	-0.69381
2	P 2_D11	CHRNB1	NM_000747	SI00014735	0.58716	-1.86393	-2.48126			0.888881	-0.474652	-1.06374
2	P 2_D11	CHRNB1	NM_000747	SI00014728	0.911102	-0.361475	-0.117129			0.931134	-0.319257	-0.345618
2	P 2_E11	CHRNB2	NM_000748	SI00014749	0.928771	-0.95124	-1.57321			0.779306	-1.69428	-2.02172
2	P 2_E11	CHRNB2	NM_000748	SI00014756	1.02441	-0.0719084	-0.344915			1.49347	1.57151	0.191698
2	P 2_E11	CHRNB2	NM_000748	SI00014770	0.299164	-2.83604	-3.04487			0.678571	-1.27667	-2.02912
2	P 2_F11	CHRNB3	NM_000749	SI00014777	0.954771	-0.688244	-1.07185			0.934599	-0.751289	-0.506462
2	P 2_F11	CHRNB3	NM_000749	SI00014791	1.21827	0.921479	-0.0804982			1.32916	0.842447	-0.171534
2	P 2_F11	CHRNB3	NM_000749	SI00014798	1.04647	-0.0448858	-0.230547			1.25037	0.356873	-0.0725839
2	P 2_G11	CHRNB4	NM_000750	SI00014812	1.0198	-0.49525	0.103742			1.17798	-0.0348349	1.51996
2	P 2_G11	CHRNB4	NM_000750	SI00014819	1.20697	-0.143851	0.0908737			1.44877	1.40977	0.126647
2	P 2_G11	CHRNB4	NM_000750	SI00014805	0.347471	-2.70022	-2.55943			0.5303	-1.58968	-1.85703
2	P 2_H11	CHRND	NM_000751	SI00014847	1.04134	-0.252646	-1.1059			0.886751	-1.02534	-0.461892
2	P 2_H11	CHRND	NM_000751	SI00014840	0.966125	-0.0503941	-0.268823			1.13161	0.262386	0.190547
2	P 2_H11	CHRND	NM_000751	SI00014833	0.924966	-0.237215	-0.555598			0.842297	-0.731603	-1.11134
2	P 2_I11	CHRNE	NM_000080	SI00001554	0.947774	-1.06607	-3.87226			0.572297	-3.00404	-3.46285
2	P 2_I11	CHRNE	NM_000080	SI00001568	1.4085	1.86651	0.344986			1.28584	0.714213	-0.126647
2	P 2_I11	CHRNE	NM_000080	SI00001561	1.24741	0.58404	0.27216			1.46597	1.34469	0.000650543
2	P 2_J11	CHRNG	NM_005199	SI00073689	1.26868	2.42066	1.34723			1.75164	4.45779	4.42397
2	P 2_J11	CHRNG	NM_005199	SI00073682	1.91969	4.18827	4.21859			5.73991	16.9342	17.28	NSF Stimulator
2	P 2_J11	CHRNG	NM_005199	SI02634646	0.644466	-1.46786	-1.60638			1.307	-0.471276	-1.34699	NSF Stimulator
2	P 2_K11	CIDEA	NM_001279	SI00024696	1.05899	-0.160747	0.452305			0.65203	-2.49956	-0.834003	NSF Stimulator
2	P 2_K11	CIDEA	NM_001279	SI00024689	0.644297	-1.44467	-1.87018			1.15566	-0.0630293	0.174041
2	P 2_K11	CIDEA	NM_001279	SI00024703	1.03954	0.143576	0.0739233			1.25275	-0.0937875	0.279801
2	P 2_L11	CISH	NM_013324	SI00101556	0.987169	-0.638559	0.0307365			1.08451	-0.107915	0.192331
2	P 2_L11	CISH	NM_013324	SI00101549	1.03298	0.115118	0.560352			1.05851	-0.117124	-0.383077
2	P 2_L11	CISH	NM_013324	SI00101563	1.86171	3.58297	3.94102			2.61877	5.0296	5.56073
2	P 2_M11	ERCC8	NM_000082	SI00001610	1.1722	1.45623	-0.133155			1.14797	0.14584	-0.511624
2	P 2_M11	ERCC8	NM_000082	SI02664802	1.13667	0.138862	-0.0908737			1.40906	0.286604	-0.11874
2	P 2_M11	ERCC8	NM_000082	SI00001617	1.10355	-0.221191	0.568418			1.15295	-0.188843	-0.000650543
2	P 2_N11	AP2M1	NM_004068	SI02632469	1.11862	0.107941	-0.602569	%GFP Inhibitor		0.913512	-0.845144	-1.47967
2	P 2_N11	AP2M1	NM_004068	SI02777355	0.387083	-2.57235	-2.80865	%GFP Inhibitor		0.819189	-0.867901	-1.621
2	P 2_N11	AP2M1	NM_004068	SI02632476	0.574991	-1.75614	-1.52818	%GFP Inhibitor		0.874914	-0.522256	-1.29165
2	P 2_O11	AP1S1	NM_001283	SI00024759	1.21625	1.80634	-0.658468			1.16716	0.378298	-0.812509
2	P 2_O11	AP1S1	NM_001283	SI00024738	0.887085	-0.501702	-2.03106			0.942727	-0.296396	-1.92023
2	P 2_O11	AP1S1	NM_001283	SI00024745	1.18355	-0.0810541	-0.123598			1.24426	0.598719	0.0159374
2	P 2_P11	AP3S1	NM_001284	SI00019950	1.17303	0.0938101	2.44248			1.25146	0.602046	0.180855
2	P 2_P11	AP3S1	NM_001284	SI02625833	1.46105	2.1052	0.433136			1.36577	1.10953	-0.167078
2	P 2_P11	AP3S1	NM_001284	SI03648302	1.03836	0.166581	0.012278			1.02082	-0.268521	-0.526735
2	P 2_A13	CLCA1	NM_001285	SI00024780	1.0357	-0.308955	-0.895523			0.832069	-1.33853	-1.06919
2	P 2_A13	CLCA1	NM_001285	SI00024773	0.851675	-0.66253	-1.10027			0.752297	-0.926809	-1.26304
2	P 2_A13	CLCA1	NM_001285	SI00024794	1.25731	0.630002	1.35806			1.28075	0.221489	0.21633
2	P 2_B13	CLCN1	NM_000083	SI00001645	0.923295	-1.04769	-0.753944			0.95219	-0.600429	1.80562
2	P 2_B13	CLCN1	NM_000083	SI00001631	1.23699	0.682647	2.09065			1.58477	1.90182	3.25874
2	P 2_B13	CLCN1	NM_000083	SI00001652	0.554749	-1.84013	0.577682			0.483075	-1.73935	-0.262509
2	P 2_C13	CLCN2	NM_004366	SI00063238	1.13733	0.0914164	0.519721			1.1702	0.428566	0.162251
2	P 2_C13	CLCN2	NM_004366	SI00063252	1.19113	0.0817117	-0.0103811			1.57075	1.85108	1.32038
2	P 2_C13	CLCN2	NM_004366	SI00063259	1.18759	0.450595	1.52305			1.2558	0.355411	0.48631
2	P 2_D13	CLCN3	NM_001829	SI00028875	1.14765	0.318902	2.15039			0.905456	-0.908617	-0.11914
2	P 2_D13	CLCN3	NM_001829	SI00028882	1.06193	0.0173407	0.0103811			1.0667	0.0275289	-0.0153113
2	P 2_D13	CLCN3	NM_001829	SI00028889	1.1442	0.207423	1.1754			1.12471	-0.103779	0.569797
2	P 2_E13	CLCN4	NM_001830	SI00028917	1.10276	-1.09332	-2.15341			1.11941	-0.676096	-1.40941
2	P 2_E13	CLCN4	NM_001830	SI00028910	1.26609	1.21972	0.476702			1.76444	2.47274	2.15663
2	P 2_E13	CLCN4	NM_001830	SI00028903	0.635143	-1.50654	-1.26691			0.775058	-0.813931	-1.16579
2	P 2_F13	CLCN5	NM_000084	SI00001659	1.06904	-0.257048	-1.4702			1.05577	-0.591654	-0.737468
2	P 2_F13	CLCN5	NM_000084	SI00001680	1.25273	0.725153	-0.353397			1.48401	1.53728	0.0174743
2	P 2_F13	CLCN5	NM_000084	SI00001666	1.13522	0.114676	0.253384			1.20248	0.35843	-0.227089
2	P 2_G13	CLCN6	NM_001286	SI00024808	1.25844	2.30062	-0.713499			1.06134	-0.469583	-0.937016
2	P 2_G13	CLCN6	NM_001286	SI00024815	0.923024	-0.24743	-1.88322			0.88859	-0.48063	-1.6809
2	P 2_G13	CLCN6	NM_001286	SI00024801	0.668365	-1.36869	-1.16261			1.28863	0.207998	0.311972
2	P 2_H13	CLCN7	NM_001287	SI00024843	1.22562	1.91615	-0.260022			0.945961	-0.686214	-1.04708
2	P 2_H13	CLCN7	NM_001287	SI00024829	1.25941	0.305559	0.0335631			1.15138	0.133411	-0.0615733
2	P 2_H13	CLCN7	NM_001287	SI00024836	0.977989	-0.0170185	-0.581563			0.949582	-0.374438	-1.01696
2	P 2_I13	CLCNKA	NM_004070	SI00347641	1.24161	2.21324	3.11454			1.03973	-0.19926	0.11914
2	P 2_I13	CLCNKA	NM_004070	SI00347648	0.896425	-0.339281	-0.520301			0.889793	-0.612471	-0.968514
2	P 2_I13	CLCNKA	NM_004070	SI00347655	0.582428	-1.72528	-1.52834			0.884509	-0.475552	-1.51942
2	P 2_J13	CLCNKB	NM_000085	SI00001687	1.13088	-0.265473	-0.561708			0.880924	-1.05134	0.0661164
2	P 2_J13	CLCNKB	NM_000085	SI02622942	1.08479	0.0318177	-0.149227			1.08954	0.0535825	0.0153113
2	P 2_J13	CLCNKB	NM_000085	SI02622949	0.907087	-0.378136	0.00679361			1.63435	1.90526	2.32418
2	P 2_K13	CLU	NM_001831	SI00028924	1.08281	0.12686	2.01611			1.14407	-0.162618	0.853064
2	P 2_K13	CLU	NM_001831	SI02627198	1.11771	-0.326541	-0.0335631			0.840194	-0.791912	-0.90634
2	P 2_K13	CLU	NM_001831	SI00028931	1.38454	1.603	2.46656			1.94972	2.95517	3.82541
2	P 2_L13	CLIC1	NM_001288	SI02625854	0.947264	-0.764177	-0.427453			1.14546	0.0224334	-0.0469305
2	P 2_L13	CLIC1	NM_001288	SI02625861	1.14091	0.44406	1.1958			1.49484	1.57647	1.69186
2	P 2_L13	CLIC1	NM_001288	SI00024857	1.03567	-0.00461445	0.45799			1.14503	0.0725621	0.266683
2	P 2_M13	CLIC2	NM_001289	SI00024885	1.48736	4.98259	5.53968			2.11337	6.74648	8.08893
2	P 2_M13	CLIC2	NM_001289	SI00024892	1.13041	-0.221826	-0.559821			1.29571	0.277923	-0.369917
2	P 2_M13	CLIC2	NM_001289	SI00024899	0.727533	-1.12318	-0.253384			0.788416	-0.910982	-0.504778
2	P 2_N13	CLN3	NM_000086	SI02622963	1.16193	1.40724	-0.175461			1.50275	2.50278	2.40964
2	P 2_N13	CLN3	NM_000086	SI02622970	0.994498	-0.013841	-0.574549			1.1586	0.285897	-0.504914
2	P 2_N13	CLN3	NM_000086	SI00001694	0.594185	-1.6765	-1.44166			1.26252	0.00637535	-0.302414
2	P 2_O13	CMA1	NM_001836	SI00029001	1.13919	0.258781	-0.506811			1.11634	0.289651	-0.986789
2	P 2_O13	CMA1	NM_001836	SI00028987	1.24483	1.18821	0.157556			1.79655	2.66799	2.03505
2	P 2_O13	CMA1	NM_001836	SI00028994	0.165483	-3.45536	-3.23084			0.396917	-2.01242	-2.77118
2	P 2_P13	ABCC2	NM_000392	SI00008617	1.0964	-0.546404	-1.33771			1.14675	0.321653	-0.541955
2	P 2_P13	ABCC2	NM_000392	SI00008610	0.228341	-3.47367	-5.86313			0.484539	-1.81321	-3.84657
2	P 2_P13	ABCC2	NM_000392	SI00008603	0.863987	-0.556974	-0.450327			0.956265	-0.239605	-0.619528
2	P 2_A14	CNGB1	NM_001297	SI00025025	0.932156	-1.52207	-1.41392			0.895428	-0.975644	-1.41548
2	P 2_A14	CNGB1	NM_001297	SI00025032	0.883223	-0.519241	-0.00826585			1.27483	0.32651	0.610636
2	P 2_A14	CNGB1	NM_001297	SI00025039	1.22379	0.63263	0.0951376			1.32129	0.677305	-0.439187
2	P 2_B14	CNGA1	NM_000087	SI00001715	1.1299	-0.0724015	-0.631457			1.14762	0.291756	-0.487546
2	P 2_B14	CNGA1	NM_000087	SI00001722	0.640187	-1.62309	-0.915506			0.815322	-0.756007	-0.778228
2	P 2_B14	CNGA1	NM_000087	SI00001708	0.648403	-1.45152	-0.875589			0.69841	-1.05686	-1.81842
2	P 2_C14	CNGA2	NM_005140	SI00349125	1.02403	-0.454369	-0.705628			0.932628	-0.762582	-1.54741
2	P 2_C14	CNGA2	NM_005140	SI00349132	0.419054	-2.44253	-2.44201			0.752989	-0.92452	-1.07874
2	P 2_C14	CNGA2	NM_005140	SI00349139	1.12748	0.536372	0.0967119			1.52877	1.57492	0.834856
2	P 2_D14	CNGA3	NM_001298	SI00025067	1.11826	0.102182	-0.0802552			1.09269	0.0791121	0.192812
2	P 2_D14	CNGA3	NM_001298	SI00025053	0.943946	-0.243443	-0.111905			0.874112	-0.669201	-0.796375
2	P 2_D14	CNGA3	NM_001298	SI00025046	0.877402	-0.434739	-0.90976			0.93815	-0.412494	-0.802601
2	P 2_E14	CNGA4	XM_290552	SI00349153	1.06155	-0.310412	0.867972			1.05984	-0.502617	-0.146571
2	P 2_E14	CNGA4	XM_290552	SI00349160	0.739247	-1.09099	-0.812715			0.648487	-1.27047	-0.987024
2	P 2_E14	CNGA4	XM_290552	SI00349167	1.24363	1.04193	0.581335			1.38209	0.65693	0.308491
2	P 2_F14	CNTF	NM_000614	SI00012831	1.08156	0.181709	-0.65871			1.2963	1.57681	0.0603899
2	P 2_F14	CNTF	NM_000614	SI02623964	1.34745	1.58922	1.46635			1.51659	1.65515	0.734418
2	P 2_F14	CNTF	NM_000614	SI02623971	0.396578	-2.49645	-2.90009			0.858675	-0.54891	-2.16745
2	P 2_G14	CNTFR	NM_001842	SI00153846	0.9053	-1.18866	-1.52611			0.959394	-0.554851	-1.00323
2	P 2_G14	CNTFR	NM_001842	SI00153825	1.05467	0.251818	0.336017			1.20968	0.468402	0.371699
2	P 2_G14	CNTFR	NM_001842	SI00153832	0.861474	-0.567403	-0.903295			0.867896	-0.646382	-1.57807
2	P 2_H14	COL1A1	NM_000088	SI02757363	1.11313	0.319546	-0.652135			1.27886	0.457061	0.331529
2	P 2_H14	COL1A1	NM_000088	SI02757356	1.06651	-0.0674869	0.252266			1.19219	0.0428471	0.428279
2	P 2_H14	COL1A1	NM_000088	SI00001743	1.40102	1.67139	0.43743			1.57558	1.72327	0.52143
2	P 2_I14	COL1A2	NM_000089	SI00001764	1.06298	0.0106181	0.00709464			1.25134	1.07716	0.214493
2	P 2_I14	COL1A2	NM_000089	SI00001785	0.321201	-3.07189	-3.10921			0.682241	-1.15873	-1.65168
2	P 2_I14	COL1A2	NM_000089	SI00001778	1.45553	1.96613	-0.0951376			2.26711	4.0118	3.30786
2	P 2_J14	COL3A1	NM_000090	SI00001799	1.14215	1.20714	1.34096			1.18958	0.252372	-0.0776601
2	P 2_J14	COL3A1	NM_000090	SI00001792	1.09404	0.29022	0.390059			1.54815	1.76931	1.60051
2	P 2_J14	COL3A1	NM_000090	SI00001813	1.39448	1.64428	0.281533			1.83257	2.53778	1.55812
2	P 2_K14	COL4A3	NM_031366	SI00140525	1.21186	1.91232	0.0169687			1.14359	0.224017	-0.226782
2	P 2_K14	COL4A3	NM_031366	SI00140511	1.06198	0.0283732	0.00826585			1.13558	0.131368	0.00121004
2	P 2_K14	COL4A3	NM_031366	SI00140532	1.19721	0.681455	-0.0967119			1.36078	0.984712	0.0252066
2	P 2_L14	COL4A4	NM_000092	SI00001841	1.01409	-0.562112	-0.938034	%GFP Inhibitor		0.893621	-0.985991	-1.03578
2	P 2_L14	COL4A4	NM_000092	SI00001827	0.357872	-2.70041	-2.22857	%GFP Inhibitor		0.707584	-1.27167	-1.23589
2	P 2_L14	COL4A4	NM_000092	SI00001820	0.615186	-1.58935	-1.78823	%GFP Inhibitor		1.1121	-0.0959979	-1.12798
2	P 2_M14	COL5A1	NM_000093	SI00001855	1.05517	-0.617208	1.09742			1.05325	-0.346391	0.0776601
2	P 2_M14	COL5A1	NM_000093	SI00001869	1.37751	1.76989	2.99654			1.96752	3.28652	4.02169
2	P 2_M14	COL5A1	NM_000093	SI00001862	0.0884295	-3.77509	-2.94939			0.560842	-1.57638	-1.96694
2	P 2_N14	COL5A2	NM_000393	SI00008631	0.940827	-1.42048	0.403276			1.25753	-0.605612	0.762352
2	P 2_N14	COL5A2	NM_000393	SI00008638	0.474322	-2.37643	-1.78233			0.702174	-1.09274	-0.155077
2	P 2_N14	COL5A2	NM_000393	SI00008645	1.12351	0.43942	0.670374			1.39374	0.538295	0.533726
2	P 2_O14	COL6A3	NM_004369	SI00063273	1.12325	0.0856862	-1.4406			1.25865	0.0453421	-1.76446
2	P 2_O14	COL6A3	NM_004369	SI00063280	1.17288	0.675698	0.333314			1.09636	-0.177552	-0.802818
2	P 2_O14	COL6A3	NM_004369	SI00063266	1.05485	-0.158085	-0.730419			1.34448	0.699302	-0.692564
2	P 2_P14	COL7A1	NM_000094	SI00001897	1.03725	-0.755969	0.319198			1.21556	-0.0628996	-0.120914
2	P 2_P14	COL7A1	NM_000094	SI00001883	1.06904	0.091926	-0.283275			1.2141	0.314482	0.0621222
2	P 2_P14	COL7A1	NM_000094	SI00001890	1.15966	0.602704	0.400259			1.51233	1.49903	0.258537
2	P 2_A15	COL8A1	NM_001850	SI00029113	1.10609	0.515704	0.165199			1.38736	2.15293	2.94921
2	P 2_A15	COL8A1	NM_001850	SI02627205	0.210001	-3.57694	-3.75242			0.337253	-2.39877	-2.08255
2	P 2_A15	COL8A1	NM_001850	SI00029106	1.15486	0.583387	1.35666			2.00075	3.12505	3.72871
2	P 2_B15	COL8A2	NM_005202	SI00073731	1.11063	0.532967	-0.103005			1.22444	0.803017	1.30018
2	P 2_B15	COL8A2	NM_005202	SI00073724	1.17821	0.59805	1.75507			1.15142	0.297042	1.22209
2	P 2_B15	COL8A2	NM_005202	SI00073738	0.595937	-1.6036	0.0888932			0.79659	-0.745686	0.212935
2	P 2_C15	COL9A1	NM_001851	SI00029134	1.18353	0.198288	0.0164834			1.14453	-0.184847	-0.0490756
2	P 2_C15	COL9A1	NM_001851	SI00029141	0.881015	-0.529268	-0.266788			0.769083	-0.871238	-0.339094
2	P 2_C15	COL9A1	NM_001851	SI00029127	1.27987	1.16868	2.00163			1.32979	0.858005	2.06825
2	P 2_D15	COL9A2	NM_001852	SI00029162	1.1907	-0.0210515	0.0488841			1.17027	0.134144	0.368359
2	P 2_D15	COL9A2	NM_001852	SI00029148	0.905782	-0.298258	-0.381612			0.878719	-0.589407	-0.286189
2	P 2_D15	COL9A2	NM_001852	SI00029155	1.27934	0.768709	1.97885			1.84898	2.5898	3.85264
2	P 2_E15	COL10A1	NM_000493	SI00010570	1.44211	4.45247	3.58703			1.43169	2.09581	1.64178
2	P 2_E15	COL10A1	NM_000493	SI00010556	0.797934	-0.771088	-0.966373			0.93688	-0.315752	-0.515402
2	P 2_E15	COL10A1	NM_000493	SI00010549	1.13216	0.318672	0.368664			1.30342	0.663071	0.808992
2	P 2_F15	COL11A2	NM_080679	SI00148778	0.861298	-1.73047	-1.34613			0.784537	-1.66118	-1.61341
2	P 2_F15	COL11A2	NM_080679	SI02647750	1.12821	0.137498	-0.156263			2.34722	4.35314	4.30486
2	P 2_F15	COL11A2	NM_080679	SI02647757	0.248999	-3.10882	-2.60331			0.577849	-1.43897	-1.96453
2	P 2_G15	COMP	NM_000095	SI00001918	1.19252	1.52827	1.49758			1.188	0.700041	-0.0968586
2	P 2_G15	COMP	NM_000095	SI00001925	0.853221	-0.655507	-1.10879			1.01738	-0.15088	-0.533719
2	P 2_G15	COMP	NM_000095	SI00001911	0.300911	-2.89341	-2.56234			0.614048	-1.32424	-1.60118
2	P 2_H15	COMT	NM_000754	SI00014875	1.61548	6.48372	0.270011	%GFP Inhibitor		1.30906	1.39342	-0.174974
2	P 2_H15	COMT	NM_000754	SI00014882	0.375075	-2.62499	-3.21915	%GFP Inhibitor		0.674939	-1.38977	-1.50083
2	P 2_H15	COMT	NM_000754	SI00014861	0.510204	-2.02497	-2.25406	%GFP Inhibitor		0.722238	-0.98134	-1.64251
2	P 2_I15	KLF6	NM_001300	SI00025074	1.367	3.57255	0.185094			1.34566	1.60305	1.37293
2	P 2_I15	KLF6	NM_001300	SI00025088	0.447975	-2.30539	-2.95314			0.89338	-0.599493	-0.698489
2	P 2_I15	KLF6	NM_001300	SI00025081	0.663104	-1.39052	-1.27			0.92535	-0.33759	-1.03906
2	P 2_J15	CORT	NM_001302	SI00025116	1.08943	0.320577	-2.89606			1.08902	0.133147	-0.447155
2	P 2_J15	CORT	NM_001302	SI02625903	1.1453	0.00642063	-0.33755			1.11461	0.198348	-0.0291985
2	P 2_J15	CORT	NM_001302	SI00025102	0.614861	-1.5907	-1.98951			0.826622	-0.650502	-1.64147
2	P 2_K15	COX10	NM_001303	SI00025151	0.878584	-2.14972	-1.94967			0.804868	-1.53255	-1.30381
2	P 2_K15	COX10	NM_001303	SI00025137	1.05327	0.0678782	0.368516			0.888448	-0.617336	-0.181789
2	P 2_K15	COX10	NM_001303	SI00025144	1.13852	0.222802	1.08893			1.35578	0.205184	1.3769
2	P 2_L15	CP	NM_000096	SI00001953	1.20128	1.631	-1.20723			1.09689	0.0552806	-0.111355
2	P 2_L15	CP	NM_000096	SI00001932	1.06278	0.296271	-0.079317			1.56818	1.84179	2.53956
2	P 2_L15	CP	NM_000096	SI00001946	0.466101	-2.20797	-1.72162			0.698172	-1.05761	-1.11605
2	P 2_M15	CPA1	NM_001868	SI00029190	1.05014	-0.403661	-2.18538			0.814925	-1.43672	-2.47069
2	P 2_M15	CPA1	NM_001868	SI00029183	1.29352	1.34427	1.21545			1.35976	0.820351	1.43587
2	P 2_M15	CPA1	NM_001868	SI00029176	0.388383	-2.53046	-1.24829			0.586702	-1.41091	-0.656626
2	P 2_N15	CPA2	NM_001869	SI00029218	1.11476	0.0429467	-0.0164834			1.09288	-0.221564	-1.51013
2	P 2_N15	CPA2	NM_001869	SI00029225	1.50304	2.32026	2.84976			2.06341	3.63342	3.90478	NSF Stimulator
2	P 2_N15	CPA2	NM_001869	SI00029211	1.28415	1.2544	1.91632			2.31863	4.18335	4.92965	NSF Stimulator
2	P 2_O15	CPA3	NM_001870	SI00029253	1.07197	-0.146043	-1.2031			1.16943	0.538909	0.111449	NSF Stimulator
2	P 2_O15	CPA3	NM_001870	SI00029239	1.16778	0.771679	0.438767			1.27921	0.419563	0.0291985
2	P 2_O15	CPA3	NM_001870	SI00029246	1.1693	0.169312	0.541676			1.30128	0.535937	1.15934
2	P 2_P15	CPB1	NM_001871	SI00029274	0.978866	-0.974825	-1.11845			1.00688	-0.366983	-0.663622
2	P 2_P15	CPB1	NM_001871	SI00029260	1.16761	0.772427	0.0432518			1.15832	-0.136204	-0.377006
2	P 2_P15	CPB1	NM_001871	SI00029281	0.780555	-0.903171	-0.541676			0.803489	-0.723821	-0.379703
2	P 2_A16	CPB2	NM_001872	SI00029288	1.03842	-1.00649	-2.12108			0.964944	-0.57749	-0.503815
2	P 2_A16	CPB2	NM_001872	SI00029302	1.05712	0.270575	0.193618			1.34071	0.897142	2.15517
2	P 2_A16	CPB2	NM_001872	SI00029309	0.896431	-0.42235	-0.954999			1.13571	-0.163149	-0.455628
2	P 2_B16	CPD	NM_001304	SI00025179	1.12718	-0.671753	-0.755568	%GFP Inhibitor		1.07973	-0.292463	-0.0340156
2	P 2_B16	CPD	NM_001304	SI00025172	0.204795	-3.5719	-2.92127	%GFP Inhibitor		0.449207	-2.20642	-1.5826
2	P 2_B16	CPD	NM_001304	SI00025165	0.462332	-2.15844	-0.956351	%GFP Inhibitor		0.724884	-0.986537	-0.558432
2	P 2_C16	CPE	NM_001873	SI00029337	1.22999	2.09573	-0.19772			1.33827	1.84236	1.82887
2	P 2_C16	CPE	NM_001873	SI00029330	1.25145	1.15321	2.04699			1.11051	0.133285	0.2284
2	P 2_C16	CPE	NM_001873	SI00029323	1.12244	-0.0376738	-0.0440487			0.800548	-0.870594	-0.211853
2	P 2_D16	CLDN4	NM_001305	SI00025186	1.18044	-0.00744757	3.01886			1.37935	2.10224	2.15115
2	P 2_D16	CLDN4	NM_001305	SI00025193	0.583025	-1.88271	-1.7368			0.841627	-0.631086	-0.405977
2	P 2_D16	CLDN4	NM_001305	SI02625910	1.13307	-0.174373	-0.159258			0.776381	-0.809737	-1.0337
2	P 2_E16	CLDN3	NM_001306	SI00025214	1.05553	-0.265004	0.177448			1.0816	-0.429723	-0.840946
2	P 2_E16	CLDN3	NM_001306	SI00025221	0.737736	-1.18003	-0.952453			0.827911	-0.676493	-0.294286
2	P 2_E16	CLDN3	NM_001306	SI02625924	1.16071	0.674234	0.647436			1.34375	0.446764	0.359163
2	P 2_F16	CPM	NM_001874	SI00029365	1.03501	-0.317033	-0.956103			0.879542	-1.06008	-1.54869
2	P 2_F16	CPM	NM_001874	SI00029358	0.936446	-0.163822	-1.03461			0.905343	-0.420155	-0.850029
2	P 2_F16	CPM	NM_001874	SI00029344	0.833968	-0.61511	-1.15573			1.08184	-0.0228831	-0.471846
2	P 2_G16	CPN1	NM_001308	SI00025235	1.10982	-0.342918	-0.440765			0.837635	-1.32523	-1.1562
2	P 2_G16	CPN1	NM_001308	SI00025228	0.849044	-0.66066	-0.827054			0.778533	-0.839956	-0.485087
2	P 2_G16	CPN1	NM_001308	SI00025242	0.827899	-0.706721	-1.01011			0.798963	-0.738166	-0.744385
2	P 2_H16	CPOX	NM_000097	SI00001967	0.900974	-1.23242	-1.38856			0.667423	-2.40217	-2.37642
2	P 2_H16	CPOX	NM_000097	SI03648855	1.146	0.0587512	1.59272			1.18746	0.423482	1.92479
2	P 2_H16	CPOX	NM_000097	SI00001960	1.07877	-0.186636	-0.289209			1.06599	-0.396182	-0.0441841
2	P 2_I16	CPS1	NM_001875	SI00029379	1.06448	-0.771559	-3.42566			1.06392	-0.230473	-1.66305
2	P 2_I16	CPS1	NM_001875	SI00029393	1.26405	0.737622	0.457217			1.27137	0.566003	0.703326
2	P 2_I16	CPS1	NM_001875	SI00029386	1.32235	1.34496	0.0440487			1.52119	1.55089	0.197759
2	P 2_J16	CPT1A	NM_001876	SI00029407	1.4487	4.30808	-0.486447	%GFP Stimulator		1.59456	3.46391	2.06472
2	P 2_J16	CPT1A	NM_001876	SI00029400	0.76699	-1.04716	-2.03868	%GFP Stimulator		0.885855	-0.484668	-1.37207	NSF stimulator
2	P 2_J16	CPT1A	NM_001876	SI00029414	1.47609	2.00467	0.715601	%GFP Stimulator		1.59511	1.77463	0.799532	NSF stimulator
2	P 2_K16	CPT1B	NM_152246	SI00353241	1.13109	-0.208401	-0.992605			1.36949	1.73955	-0.344831	NSF stimulator
2	P 2_K16	CPT1B	NM_152246	SI00353248	1.08324	0.14456	0.0861832			1.28289	0.409656	0.446475
2	P 2_K16	CPT1B	NM_152246	SI00353255	1.57311	2.38547	1.87898			1.57297	1.70092	1.61446
2	P 2_L16	CPT2	NM_000098	SI00353269	1.185	1.44017	-0.32083			1.45036	2.2027	0.0644672
2	P 2_L16	CPT2	NM_000098	SI00353276	0.686182	-1.41418	-1.40198			0.811085	-0.732194	-0.954791
2	P 2_L16	CPT2	NM_000098	SI00353283	1.03869	-0.0285421	-0.718704			1.16159	0.0300236	-0.659797
2	P 2_M16	CR1	NM_000573	SI00012075	1.1973	-0.480688	0.167609			1.25636	0.663692	1.17118
2	P 2_M16	CR1	NM_000573	SI00012082	1.28322	1.35651	2.00115			1.22885	0.1726	1.26535
2	P 2_M16	CR1	NM_000573	SI00012061	1.23078	0.70733	1.77324			1.44037	0.60104	2.4635
2	P 2_N16	CR1L	XM_114735	SI00353353	1.20891	1.7271	0.102739			1.23641	0.63569	-0.772581
2	P 2_N16	CR1L	XM_114735	SI00353360	1.06517	-0.0354714	-0.447217			0.967674	-0.276609	-0.449776
2	P 2_N16	CR1L	XM_114735	SI00353367	1.13922	0.463439	-0.0380772			1.24651	0.593449	0.0537237
2	P 2_O16	CR2	NM_001877	SI00029428	0.926275	-0.976491	0.376462			1.11218	-0.136042	0.499342
2	P 2_O16	CR2	NM_001877	SI00029442	0.956344	-0.187135	-0.047483			0.835265	-0.652146	-0.317377
2	P 2_O16	CR2	NM_001877	SI00029449	1.31351	1.37632	1.7042			1.44615	0.615633	2.28946
2	P 2_P16	CRABP2	NM_001878	SI00029456	1.03126	-0.537603	-0.167609			1.09554	-0.449141	-0.776192
2	P 2_P16	CRABP2	NM_001878	SI00029470	1.48482	2.24038	1.69978			1.80983	2.71602	2.72879
2	P 2_P16	CRABP2	NM_001878	SI00029463	0.840551	-0.587771	-0.503028			0.917741	-0.48044	-0.261859
2	P 2_A17	CRAT	NM_000755	SI00014903	1.1928	1.71948	-0.521082			1.27737	1.45702	0.520728
2	P 2_A17	CRAT	NM_000755	SI00014896	0.653191	-1.40687	-2.17681			0.712153	-1.0597	-1.18477
2	P 2_A17	CRAT	NM_000755	SI00014910	1.31014	1.29429	0.357867			2.80548	5.62137	6.06301
2	P 2_B17	CREB1	NM_004379	SI00063301	1.19166	1.5183	1.23223			1.19575	0.717984	0.630146
2	P 2_B17	CREB1	NM_004379	SI00063294	0.929493	-0.309091	0.192479			1.03182	-0.0986624	0.483298
2	P 2_B17	CREB1	NM_004379	SI00063308	0.620309	-1.5681	-0.514815			0.877674	-0.488695	0.00934309
2	P 2_C17	ATF2	NM_001880	SI02780309	1.35682	3.37861	-3.9247			1.41826	-2.3706	-6.14384
2	P 2_C17	ATF2	NM_001880	SI00305872	0.451571	-2.38352	-3.8592			0.921896	-0.482119	-1.75613
2	P 2_C17	ATF2	NM_001880	SI00305879	1.27336	1.14168	-0.0704715			1.80553	2.45209	1.90145
2	P 2_D17	CREBBP	NM_004380	SI02633085	1.0277	-0.402648	-1.4558			0.943651	-0.654453	-0.452789
2	P 2_D17	CREBBP	NM_004380	SI02633092	1.72344	3.28652	3.57017			2.3127	4.53529	5.1878
2	P 2_D17	CREBBP	NM_004380	SI02622648	0.717989	-1.16278	-1.28942			0.853467	-0.694418	-0.619167
2	P 2_E17	CREM	NM_183060	SI00353857	1.09484	-0.0851305	-0.349722			1.31226	-0.170516	-0.595568
2	P 2_E17	CREM	NM_183060	SI00353864	0.939946	-0.148475	-0.00361623			0.90195	-0.56849	-0.467668
2	P 2_E17	CREM	NM_183060	SI00353871	1.1183	0.400414	0.0795796			1.21005	0.469949	0.0113765
2	P 2_F17	CRH	NM_000756	SI00014931	1.09745	-0.261816	-0.101882			1.10805	0.167855	-0.334361
2	P 2_F17	CRH	NM_000756	SI00014917	1.40836	1.90516	1.72622			1.6808	2.24924	1.69652
2	P 2_F17	CRH	NM_000756	SI00014924	0.825534	-0.650137	-1.24134			0.938402	-0.306998	-1.4271
2	P 2_G17	CRK	NM_005206	SI00073787	0.909382	-1.78889	-1.16975			1.08618	-0.225532	0.533739
2	P 2_G17	CRK	NM_005206	SI00073780	0.0889768	-3.96292	-4.43007			0.342984	-2.59071	-2.36209
2	P 2_G17	CRK	NM_005206	SI00073794	1.23133	0.551923	0.710096			1.51866	1.54286	2.16279
2	P 2_H17	CRKL	NM_005207	SI00073822	1.17112	0.142689	-0.666874			1.10391	-0.628565	-0.952938
2	P 2_H17	CRKL	NM_005207	SI02634688	0.379065	-2.6075	-2.29678			0.599231	-1.66367	-1.20938
2	P 2_H17	CRKL	NM_005207	SI00073829	1.11806	-0.345366	-0.460484			1.24686	-0.0508382	-0.0360317
2	P 2_I17	CRX	NM_000554	SI00011879	1.09342	-0.617917	-0.999331			1.05454	-0.0889921	-0.0707777
2	P 2_I17	CRX	NM_000554	SI00011886	0.873542	-0.439605	-0.120224			1.67071	2.11357	2.72947	NSF Stimulator
2	P 2_I17	CRX	NM_000554	SI00011872	1.5087	2.18693	1.94983			1.87894	2.71953	2.61483	NSF Stimulator
2	P 2_J17	Cry2	NM_021117	SI00354473	1.17983	1.37966	0.241617			1.10636	0.123994	-0.23211	NSF Stimulator
2	P 2_J17	Cry2	NM_021117	SI00354480	1.25096	0.616135	1.55183			1.5517	1.78218	1.51846
2	P 2_J17	Cry2	NM_021117	SI00354487	1.14569	0.397828	-0.0100276			1.33134	0.278624	-0.238565
2	P 2_K17	Cry2	NM_021117	SI00354473	0.856749	-1.67977	0.0442243			0.787832	-1.64034	0.00517369
2	P 2_K17	Cry2	NM_021117	SI00354480	1.16873	0.104119	1.93915			1.22154	0.100901	1.54394
2	P 2_K17	Cry2	NM_021117	SI00354487	1.09855	0.0413014	0.206264			1.09592	-0.0192122	0.0735655
2	P 2_L17	CRYGA	NM_014617	SI00107268	1.25962	2.39546	0.454337			1.57012	3.30928	2.07734
2	P 2_L17	CRYGA	NM_014617	SI00107275	1.16021	0.0458559	0.00361623			1.11687	-0.00936783	-0.0619323
2	P 2_L17	CRYGA	NM_014617	SI00107282	0.764728	-0.96884	-1.4546			1.16652	-0.0448454	-0.748298
2	P 2_M17	CRYGB	NM_005210	SI00354725	0.858869	-1.65832	-3.45997			0.914721	-0.837496	-2.22556
2	P 2_M17	CRYGB	NM_005210	SI00354732	0.904705	-0.421674	-0.609316			1.17511	0.22124	0.0321642
2	P 2_M17	CRYGB	NM_005210	SI00354739	1.21692	0.794066	1.62547			1.21904	0.516002	0.601021
2	P 2_N17	CRYGC	NM_020989	SI00354753	1.22028	1.85351	-1.07261			1.4794	2.36908	2.51098
2	P 2_N17	CRYGC	NM_020989	SI00354760	0.769912	-0.92775	-1.61015			1.06731	-0.186174	-0.156101
2	P 2_N17	CRYGC	NM_020989	SI00354767	0.830805	-0.694661	-0.710547			0.809144	-0.705898	-1.27367
2	P 2_O17	CRYGD	NM_006891	SI00354781	1.30456	2.841	-0.813846			1.12613	0.345676	-0.721662
2	P 2_O17	CRYGD	NM_006891	SI00354788	1.27063	-0.015324	-0.308766			1.38776	-0.198495	-0.484902
2	P 2_O17	CRYGD	NM_006891	SI00354795	0.829041	-0.635571	-1.5611			0.738509	-0.929769	-1.76172
2	P 2_P17	CRYZ	NM_001889	SI00029554	1.15654	-0.484543	-1.34934			1.3069	0.104597	-0.452541
2	P 2_P17	CRYZ	NM_001889	SI00029533	0.405892	-2.48989	-4.2522			0.646573	-1.27681	-2.09882
2	P 2_P17	CRYZ	NM_001889	SI00029547	1.06442	-0.0797844	-0.364126			1.05059	-0.227624	-0.724528
2	P 2_A19	CSE1L	NM_001316	SI02625966	1.07086	0.10297	2.04809			1.02901	-0.427032	0.661519
2	P 2_A19	CSE1L	NM_001316	SI02654015	1.07837	-0.188903	0.349567			1.89223	3.01413	4.0234
2	P 2_A19	CSE1L	NM_001316	SI00025298	1.12843	0.477532	1.6029			1.29327	-0.00561647	0.550213
2	P 2_B19	CSF1	NM_000757	SI02624265	0.915833	-1.71331	-0.844849			0.889839	-1.00766	0.0251485
2	P 2_B19	CSF1	NM_000757	SI02624272	0.354942	-2.91864	-1.91976			0.638305	-1.30418	-0.279751
2	P 2_B19	CSF1	NM_000757	SI00014952	0.709573	-1.1317	1.34191			0.640185	-1.2414	0.154647
2	P 2_C19	CSF1R	NM_005211	SI00073857	1.08682	-0.0228133	-0.0991689			1.16375	0.138766	-0.122065
2	P 2_C19	CSF1R	NM_005211	SI02634695	1.24787	0.392003	1.21757			0.94906	-0.275432	-0.121729
2	P 2_C19	CSF1R	NM_005211	SI00073850	0.673011	-1.28353	-0.704764			0.858517	-0.592998	-0.154647
2	P 2_D19	CSF2	NM_000758	SI00355061	1.16611	-0.597207	-0.659874			1.12159	0.299736	-0.241949
2	P 2_D19	CSF2	NM_000758	SI00355068	0.678286	-1.29565	-1.22838			0.780261	-1.00873	-1.0279
2	P 2_D19	CSF2	NM_000758	SI00355075	0.950206	-0.132398	0.361754			0.952885	-0.363439	-0.0353232
2	P 2_E19	CSF2RA	NM_006140	SI00084826	0.896919	-1.27344	-1.14981			1.0759	-0.328057	-0.348386
2	P 2_E19	CSF2RA	NM_006140	SI00084847	0.761662	-0.930111	-0.437581			0.970145	-0.321774	0.0740102
2	P 2_E19	CSF2RA	NM_006140	SI00084840	0.702542	-1.18766	-0.705531			0.744911	-0.909479	-0.804085
2	P 2_F19	CSF2RB	NM_000395	SI00008680	1.18477	1.43752	0.647749			1.13913	0.279459	-0.0287242
2	P 2_F19	CSF2RB	NM_000395	SI00008673	1.32259	1.5291	1.09093			1.1805	0.410933	-0.112294
2	P 2_F19	CSF2RB	NM_000395	SI00008666	0.61809	-1.5773	-1.53268			0.751133	-0.88976	-1.08489
2	P 2_G19	CSF3	NM_000759	SI00014994	1.04324	-0.325025	-0.456981			1.10198	0.0380028	-0.995596
2	P 2_G19	CSF3	NM_000759	SI00014973	1.36269	1.70494	2.44255			1.53815	1.67475	1.43256
2	P 2_G19	CSF3	NM_000759	SI00014987	1.16119	0.0904061	1.43994			1.22336	0.369888	0.574833
2	P 2_H19	CSF3R	NM_172313	SI00015008	1.22777	2.07325	-1.73645			1.20394	0.443278	-1.16511
2	P 2_H19	CSF3R	NM_172313	SI00156723	0.878523	-0.54059	-1.16176			0.856234	-0.582728	-1.08541
2	P 2_H19	CSF3R	NM_172313	SI00015015	1.54058	2.29838	2.21156			1.93061	2.84851	2.98303
2	P 2_I19	CST3	NM_000099	SI02622977	1.36964	3.6034	-0.282806			1.07425	-0.0659091	-1.36026
2	P 2_I19	CST3	NM_000099	SI02622984	1.10623	0.122412	-0.96913			1.18722	-0.0519286	-0.613664
2	P 2_I19	CST3	NM_000099	SI00001988	0.683427	-1.30619	-1.70376			1.12499	-0.141999	-1.28416
2	P 2_J19	CTAG1B	NM_001327	SI00356125	1.07802	-0.529486	-0.197053			1.26518	0.437811	1.56247
2	P 2_J19	CTAG1B	NM_001327	SI04191453	0.903345	-0.427852	-0.0289656			0.930282	-0.337597	-0.228931
2	P 2_J19	CTAG1B	NM_001327	SI00356174	1.11963	0.165797	0.645419			1.21886	0.118987	0.272026
2	P 2_K19	CTGF	NM_001901	SI00029673	0.906656	-1.17494	-1.75225			0.89643	-0.953229	-1.89564
2	P 2_K19	CTGF	NM_001901	SI00029687	0.927871	-0.22939	-0.170005			1.04534	-0.160642	-0.379743
2	P 2_K19	CTGF	NM_001901	SI00029680	1.27378	0.213886	1.62465			1.3037	0.687191	0.843881
2	P 2_L19	CTLA4	NM_005214	SI00073864	1.16328	0.55623	2.5365			1.19781	-0.23939	2.31469
2	P 2_L19	CTLA4	NM_005214	SI00073878	0.691806	-1.38864	-0.810087			0.598614	-1.43557	-1.00423
2	P 2_L19	CTLA4	NM_005214	SI00073871	1.05458	0.0628426	0.749649			1.51093	1.51838	2.3598
2	P 2_M19	CTNNA1	NM_001903	SI02757377	1.07095	-0.312726	-2.01311			1.12022	0.210048	-1.05649
2	P 2_M19	CTNNA1	NM_001903	SI02663962	1.40893	-0.229414	2.0613			1.36509	0.889665	0.810363
2	P 2_M19	CTNNA1	NM_001903	SI00029708	0.438246	-2.32355	-1.44			0.780086	-0.938714	-0.319867
2	P 2_N19	CTNNA2	NM_004389	SI00356629	1.11637	0.586752	-0.306472			1.20425	0.539911	0.00713639
2	P 2_N19	CTNNA2	NM_004389	SI00356636	1.15358	-0.548923	-0.342314			1.09852	-0.31289	-0.0965016
2	P 2_N19	CTNNA2	NM_004389	SI00356643	0.232352	-3.17789	-2.81806			0.576992	-1.44169	-1.47297
2	P 2_O19	CTNS	NM_004937	SI00070224	1.32836	3.11979	-0.00891641	%GFP Stimulator		1.33334	1.81114	1.89467
2	P 2_O19	CTNS	NM_004937	SI00070231	1.56738	2.58813	1.90207	%GFP Stimulator		1.55171	1.71963	2.12104
2	P 2_O19	CTNS	NM_004937	SI00070217	0.742975	-0.992987	-1.19257	%GFP Stimulator		0.562314	-1.48821	-1.23672
2	P 2_P19	CTNNB1	NM_001904	SI00029743	1.14826	0.392825	2.23442			1.12371	-0.0229981	-0.0158683
2	P 2_P19	CTNNB1	NM_001904	SI02662478	1.13849	0.214296	-0.13917			1.73349	2.36614	2.24461
2	P 2_P19	CTNNB1	NM_001904	SI00029736	0.504044	-2.05053	-1.78811			0.686021	-1.09613	-1.08203
2	P 2_A20	CTNND1	NM_001331	SI02626001	1.27637	2.56484	2.96745			1.31105	1.67012	-0.0772986
2	P 2_A20	CTNND1	NM_001331	SI00025375	0.72818	-1.22343	-1.14071			0.716838	-1.04419	-1.30986
2	P 2_A20	CTNND1	NM_001331	SI00025396	1.59135	2.46114	1.97251			1.64378	1.93664	0.73431
2	P 2_B20	CTNND2	NM_001332	SI00025410	1.05362	-1.25424	-2.3495			0.934036	-0.754515	-0.770201
2	P 2_B20	CTNND2	NM_001332	SI00025424	1.07185	0.0213619	1.45432			1.06106	-0.155446	0.201879
2	P 2_B20	CTNND2	NM_001332	SI00025403	0.864327	-0.489034	0.226854			1.02465	-0.220314	-0.340847
2	P 2_C20	CTRB1	NM_001906	SI04164419	1.09839	-0.392754	-0.624272			1.07291	-0.602721	-1.38014
2	P 2_C20	CTRB1	NM_001906	SI00572670	0.902713	-0.33786	-0.32487			0.822591	-0.694104	-0.812919
2	P 2_C20	CTRB1	NM_001906	SI04162739	1.17769	-0.0536645	-0.247863			1.28967	0.255512	-0.00983683
2	P 2_D20	CTRL	NM_001907	SI00029771	0.942701	-0.810334	-0.187628			1.08393	-0.172523	0.168132
2	P 2_D20	CTRL	NM_001907	SI00029764	0.548189	-2.04093	-1.74311			0.800146	-0.768408	-0.558424
2	P 2_D20	CTRL	NM_001907	SI00029757	0.923389	-0.243762	-0.477149			1.05862	-0.155391	-0.43269
2	P 2_E20	CTSB	NM_001908	SI02663010	1.09617	-0.590986	2.00649			1.14612	0.0970102	-0.476763
2	P 2_E20	CTSB	NM_001908	SI02663017	1.1114	-0.0143314	0.498166			1.18479	-0.0612976	0.036987
2	P 2_E20	CTSB	NM_001908	SI00029799	1.46579	1.94017	1.47051			1.69714	2.10857	1.60123
2	P 2_F20	CTSD	NM_001909	SI00029827	0.964963	-0.58515	0.196276			1.38245	2.12184	3.33515
2	P 2_F20	CTSD	NM_001909	SI02627282	1.20186	-0.221065	-0.00325484			1.84567	2.8457	2.44374	NSF Stimulator
2	P 2_F20	CTSD	NM_001909	SI00029813	1.59419	2.47293	2.18131			1.76767	2.33208	2.25692	NSF Stimulator
2	P 2_G20	CTSE	NM_001910	SI00029848	1.11153	-0.235956	-2.51029			1.0978	-0.251303	-1.60383	NSF Stimulator
2	P 2_G20	CTSE	NM_001910	SI00029862	0.750443	-0.9793	-1.47896			1.12588	-0.0228158	-0.488326
2	P 2_G20	CTSE	NM_001910	SI00029855	1.34982	1.52712	0.0438163			1.67564	2.0404	1.25207
2	P 2_H20	CTSG	NM_001911	SI00029876	1.0903	-0.254213	-0.419052			1.15233	0.297682	-0.251771
2	P 2_H20	CTSG	NM_001911	SI00029869	0.572687	-1.82862	-1.20776			0.761265	-0.897122	-0.662115
2	P 2_H20	CTSG	NM_001911	SI00029883	1.04107	0.0652329	-0.630551			1.21906	0.396395	-0.35865
2	P 2_I20	CTSH	NM_004390	SI00356797	0.829411	-1.95631	-1.22707			0.883902	-1.03249	-0.168132
2	P 2_I20	CTSH	NM_004390	SI00356804	0.673687	-1.31582	-0.549546			0.925595	-0.482949	-0.112215
2	P 2_I20	CTSH	NM_004390	SI00356811	1.79746	3.38607	3.21399			2.34212	4.15279	3.5636
2	P 2_J20	CTSK	NM_000396	SI00008694	1.04672	-0.179901	-1.43477			1.06517	-0.123357	-0.260511
2	P 2_J20	CTSK	NM_000396	SI00008708	1.1934	0.62609	1.59035			1.20354	0.47355	0.0478217
2	P 2_J20	CTSK	NM_000396	SI00008687	1.27719	0.476303	0.0109609			1.40355	1.17803	0.0362069
2	P 2_K20	CTSL	NM_001912	SI00029904	1.06314	-0.0555622	0.0177462			1.15943	0.277279	0.1434
2	P 2_K20	CTSL	NM_001912	SI00029890	1.20641	0.409226	1.3558			1.43515	1.33377	1.50213
2	P 2_K20	CTSL	NM_001912	SI00029897	0.586247	-1.70943	-2.11432			0.703368	-1.04115	-2.03601
2	P 2_L20	CTSL2	NM_001333	SI00025452	1.07606	-0.0899532	-0.0177462			1.05949	-0.277008	0.522373
2	P 2_L20	CTSL2	NM_001333	SI00025438	0.679893	-1.28861	-0.272181			1.10336	0.0874427	0.708501
2	P 2_L20	CTSL2	NM_001333	SI00025445	0.919786	-0.258726	-0.530353			0.871531	-0.508165	-1.03913
2	P 2_M20	CTSO	NM_001334	SI00025466	1.02346	-0.452325	0.342588			1.14305	0.244564	-0.105626
2	P 2_M20	CTSO	NM_001334	SI00025459	0.830645	-0.717282	-0.0910278			1.08468	0.0526173	-0.0395049
2	P 2_M20	CTSO	NM_001334	SI00025480	0.48461	-2.13117	-1.84728			0.662311	-1.17127	-1.67955
2	P 2_N20	CTSS	NM_004079	SI00059451	1.05391	-0.861932	-0.529458			1.29335	1.30346	-0.239239
2	P 2_N20	CTSS	NM_004079	SI00059465	1.0362	-0.0729149	0.432041			1.15216	0.336463	-0.0478217
2	P 2_N20	CTSS	NM_004079	SI00059444	0.592013	-1.6199	-1.63774			1.3338	0.504061	-0.587683
2	P 2_O20	CTSW	NM_001335	SI00025494	1.149	-0.499203	-2.77077			1.24373	-0.624427	-2.09163
2	P 2_O20	CTSW	NM_001335	SI00025501	0.669084	-1.49184	-2.37919			0.672166	-1.19208	-2.28508
2	P 2_O20	CTSW	NM_001335	SI00025487	1.93	3.86637	2.81241			2.36655	4.23021	4.06077
2	P 2_P20	CTSZ	NM_001336	SI00025515	0.958298	-1.15591	-0.363693			0.949603	-0.665356	0.123776
2	P 2_P20	CTSZ	NM_001336	SI00025522	1.27909	0.634457	0.303019			1.3273	0.0262056	0.111647
2	P 2_P20	CTSZ	NM_001336	SI00025529	0.745942	-0.980665	-1.03221			0.760624	-1.00351	-1.11222
2	P 2_A21	CXADR	NM_001338	SI02626015	1.01773	-0.519507	0.23099			0.967068	-0.506293	-0.670449
2	P 2_A21	CXADR	NM_001338	SI00025571	0.38863	-2.56557	-2.66502			0.735618	-1.05655	-1.2431
2	P 2_A21	CXADR	NM_001338	SI02626022	1.03114	0.136629	-0.0739558			0.854365	-0.562571	-0.842267
2	P 2_B21	CYBA	NM_000101	SI00358309	0.93223	-0.91625	-0.654555			0.692408	-2.24409	-1.00005
2	P 2_B21	CYBA	NM_000101	SI00358316	1.16108	-0.316014	0.2901			1.2431	-0.023239	1.97704
2	P 2_B21	CYBA	NM_000101	SI00358323	0.93089	-0.212612	1.34797			1.56208	1.68048	3.72712
2	P 2_C21	CYBB	NM_000397	SI00008715	1.11293	0.199031	-0.115229			1.30987	1.66267	2.78987
2	P 2_C21	CYBB	NM_000397	SI00008729	0.916847	-0.366527	-0.775543			0.860213	-0.719487	-0.553322
2	P 2_C21	CYBB	NM_000397	SI00008736	1.10984	0.139045	-0.0782453			0.797486	-0.742847	-0.117987
2	P 2_D21	CYC1	NM_001916	SI00029918	0.87821	-1.46269	-2.58209			0.907259	-0.884707	-1.44479
2	P 2_D21	CYC1	NM_001916	SI02627296	1.46838	2.13847	1.84865			2.17766	3.7918	4.46838
2	P 2_D21	CYC1	NM_001916	SI00029925	1.17069	0.532186	0.384738			1.32188	0.61146	1.53885
2	P 2_E21	CYLD	NM_015247	SI00110082	1.21825	0.00187411	0.130582			1.50738	2.75365	3.21868
2	P 2_E21	CYLD	NM_015247	SI00110096	1.20285	0.79009	0.376425			1.38324	1.16192	1.41154
2	P 2_E21	CYLD	NM_015247	SI00110075	0.800987	-0.752076	-1.3543			0.852694	-0.567866	-1.01656
2	P 2_F21	CYP1A1	NM_000499	SI00010605	1.01777	-0.519029	0.370919			1.34353	1.87564	2.62474
2	P 2_F21	CYP1A1	NM_000499	SI00010619	0.402929	-2.70069	-3.76751			0.544077	-1.61611	-2.30944
2	P 2_F21	CYP1A1	NM_000499	SI00010598	1.06789	0.189604	-0.0646644			1.50997	1.49119	1.22523
2	P 2_G21	CYP1A2	NM_000761	SI00015029	1.33925	3.24739	3.76439			1.48625	2.40831	2.36878
2	P 2_G21	CYP1A2	NM_000761	SI00015043	1.17693	0.687153	0.0766551			1.19917	0.230722	0.224825
2	P 2_G21	CYP1A2	NM_000761	SI00015036	1.06105	0.241	-0.0925344			1.22625	0.277364	0.117987
2	P 2_H21	CYP1B1	NM_000104	SI00002065	0.95761	-1.22385	-0.474046			1.21558	0.80159	0.596919
2	P 2_H21	CYP1B1	NM_000104	SI00002072	0.933772	-0.175543	0.0347382			0.947253	-0.404594	-0.0785943
2	P 2_H21	CYP1B1	NM_000104	SI00002058	1.16155	0.677728	0.434959			1.29651	0.745232	0.347448
2	P 2_I21	CYP2A6	NM_000762	SI00358673	1.18663	-0.253059	0.722978			1.14294	-0.548555	0.0415184
2	P 2_I21	CYP2A6	NM_000762	SI00358680	1.53037	2.42001	2.00798			2.1751	4.0375	4.48216
2	P 2_I21	CYP2A6	NM_000762	SI00358687	1.12492	0.426225	-0.0428617			1.03364	-0.289097	-1.56498
2	P 2_J21	CYP2A7	NM_000764	SI00015064	1.09591	-0.738411	-1.03041			1.23848	0.608708	1.48125
2	P 2_J21	CYP2A7	NM_000764	SI00015078	1.15167	-0.13666	-0.234499			0.9228	-0.493058	-0.687593
2	P 2_J21	CYP2A7	NM_000764	SI00015057	1.07623	0.323727	-0.114156			1.09809	-0.017695	-0.607995
2	P 2_K21	CYP3A7	NM_000765	SI00015106	0.817981	-2.07192	-1.78949			0.79074	-1.57524	-1.60859
2	P 2_K21	CYP3A7	NM_000765	SI00015099	0.0760227	-3.93611	-4.87514			0.278453	-2.72682	-2.70409
2	P 2_K21	CYP3A7	NM_000765	SI00015085	1.1312	-0.108941	0.0646644			0.851559	-0.571467	-0.927301
2	P 2_L21	CYP2A13	NM_000766	SI00015127	1.03359	-0.333706	-0.548025			1.08881	-0.0583866	-0.295096
2	P 2_L21	CYP2A13	NM_000766	SI00015113	0.807861	-0.861527	-1.14597			0.790067	-0.801774	-1.02974
2	P 2_L21	CYP2A13	NM_000766	SI00015120	1.54869	2.28415	2.00139			1.64571	1.94554	2.46861
2	P 2_M21	CYP2B6	NM_000767	SI00015134	1.2291	-0.06267	-0.363202			1.42027	2.03041	-0.0415184
2	P 2_M21	CYP2B6	NM_000767	SI00015155	1.07428	-0.00853082	-0.474964			1.26224	0.574551	-0.0277507
2	P 2_M21	CYP2B6	NM_000767	SI00015141	0.670734	-1.35886	-0.925213			0.837255	-0.616801	-1.35559
2	P 2_N21	CYP2B7P1	NR_001278	SI04023831	0.844943	-2.54385	-1.5491			0.468905	-3.41855	-3.55218
2	P 2_N21	CYP2B7P1	NR_001278	SI03665165	1.10561	-0.0896513	-0.0347382			1.96009	3.25965	4.06404
2	P 2_N21	CYP2B7P1	NR_001278	SI03665158	0.464294	-2.15029	-1.8389			0.603603	-1.52625	-1.58348
2	P 2_O21	CYP2C19	NM_000769	SI00015169	0.87309	-2.21409	-1.26504			0.707896	-2.04973	-0.641696
2	P 2_O21	CYP2C19	NM_000769	SI00015176	1.15505	0.0188601	-0.0580143			1.35748	-0.232224	2.05869
2	P 2_O21	CYP2C19	NM_000769	SI00015162	0.79473	-0.778059	-0.39706			0.765892	-0.842982	0.0176214
2	P 2_P21	CYP2C8	NM_000770	SI00015211	0.904455	-1.19721	-1.26368			0.810634	-1.4613	-1.56667
2	P 2_P21	CYP2C8	NM_000770	SI00015197	0.988295	-0.042016	-1.57489			1.09581	-0.114488	-0.704078
2	P 2_P21	CYP2C8	NM_000770	SI00015190	1.00608	0.0326451	-0.408344			1.12835	-0.320149	-0.15334
2	P 2_A22	CYP2C9	NM_000771	SI00015239	0.876044	-1.48459	-0.720736			0.91847	-0.813778	-0.0210122
2	P 2_A22	CYP2C9	NM_000771	SI00015232	1.03429	0.0258164	0.234056			0.88875	-0.475087	-0.297299
2	P 2_A22	CYP2C9	NM_000771	SI00015218	1.09243	0.263282	-0.05164			1.04568	-0.126855	-0.824868
2	P 2_B22	CYP2C18	NM_000772	SI00015267	0.942611	-0.811241	-0.759626			0.961358	-0.542423	-1.13531
2	P 2_B22	CYP2C18	NM_000772	SI00015260	0.852426	-0.532182	-0.189673			1.29221	0.74457	1.35235
2	P 2_B22	CYP2C18	NM_000772	SI00015246	1.07051	-0.274125	1.39779			1.10201	-0.139747	-0.0868957
2	P 2_C22	CYP2D7P1	NM_001002910	SI00358729	0.889206	-2.02527	-0.992014			0.761877	-1.74055	-1.93099
2	P 2_C22	CYP2D7P1	NM_001002910	SI00358736	1.09612	0.191388	0.296905			1.28902	-0.00132952	0.404977
2	P 2_C22	CYP2D7P1	NM_001002910	SI03032680	1.07546	-0.231969	-0.392406			0.919522	-0.35606	-0.591151
2	P 2_D22	CYP2D6	NM_000106	SI00358729	1.06364	-0.158867	-0.0493982			1.02266	-0.246899	-1.28446
2	P 2_D22	CYP2D6	NM_000106	SI00358736	1.11847	0.246299	-0.0195982			1.30991	0.375622	-0.0148075
2	P 2_D22	CYP2D6	NM_000106	SI00358750	1.17889	0.430653	0.0150497			1.3033	0.360504	0.038703
2	P 2_E22	CYP2E1	NM_000773	SI00015288	1.06753	-1.13198	-0.923806			0.839907	-1.29364	-2.56515
2	P 2_E22	CYP2E1	NM_000773	SI00015281	0.913301	-0.265294	-0.420112			0.896405	-0.499502	-0.730545
2	P 2_E22	CYP2E1	NM_000773	SI00015295	0.869647	-0.466941	-1.25408			0.899933	-0.539726	-1.26754
2	P 2_F22	CYP2F1	NM_000774	SI00015309	0.943037	-1.3946	-0.0893141			1.13046	0.125702	0.467006
2	P 2_F22	CYP2F1	NM_000774	SI00015302	0.493332	-2.10653	-2.7635			0.544344	-1.77247	-2.74556
2	P 2_F22	CYP2F1	NM_000774	SI00015316	1.37598	1.56748	0.205973			1.57428	1.71916	0.429802
2	P 2_G22	CYP2J2	NM_000775	SI00015351	0.960704	-1.18761	-0.925263			1.18701	0.515878	0.0701703
2	P 2_G22	CYP2J2	NM_000775	SI00015344	1.30005	1.43029	1.50597			1.29666	0.292803	-0.192839
2	P 2_G22	CYP2J2	NM_000775	SI00015337	1.13879	0.52643	0.171261			1.31986	0.362936	-0.231824
2	P 2_H22	CYP3A4	NM_017460	SI00118433	1.10282	0.0292122	-0.485082			1.10358	0.216542	0.0210122
2	P 2_H22	CYP3A4	NM_017460	SI00118419	0.645668	-1.43866	-1.62152			1.0113	-0.172872	-0.287105
2	P 2_H22	CYP3A4	NM_017460	SI00118426	0.673184	-1.3487	-1.97943			0.934729	-0.307863	-0.874206
2	P 2_I22	CYP3A5	NM_000777	SI00015372	1.05202	-0.686438	0.795267			1.08854	0.000517398	1.16416
2	P 2_I22	CYP3A5	NM_000777	SI00015365	0.899967	-0.443192	-0.368261			0.822851	-0.693242	-0.559883
2	P 2_I22	CYP3A5	NM_000777	SI00015358	0.956731	-0.1053	-0.624647			1.42824	0.729167	0.278437
2	P 2_J22	CYP4A11	NM_000778	SI00015386	1.08228	-0.0476546	-0.295476			1.04515	-0.359466	-0.451766
2	P 2_J22	CYP4A11	NM_000778	SI02624286	1.07635	0.208767	-0.035249			1.40444	1.24942	0.611209
2	P 2_J22	CYP4A11	NM_000778	SI02624293	1.21876	0.159618	-0.346971			1.32646	0.685389	0.0868957
2	P 2_K22	CYP4B1	NM_000779	SI00015407	1.10678	0.354885	0.817571			1.03055	-0.308194	-0.116714
2	P 2_K22	CYP4B1	NM_000779	SI00015414	1.30444	1.44954	0.587606			1.59484	1.93825	1.99412
2	P 2_K22	CYP4B1	NM_000779	SI00015393	1.02612	0.0763712	-0.82051			0.726149	-0.968945	-1.51141
2	P 2_L22	CYP7A1	NM_000780	SI00015428	0.850245	-2.48173	-1.67962			1.06396	-0.42809	-0.440977
2	P 2_L22	CYP7A1	NM_000780	SI00015435	1.11404	-0.38113	0.0195982			0.930483	-0.465263	-0.472902
2	P 2_L22	CYP7A1	NM_000780	SI00015421	1.04061	0.061239	-0.0384493			1.04198	-0.0986356	-0.581658
2	P 2_M22	CYP8B1	NM_004391	SI00358869	1.27276	2.52833	2			1.35792	1.96669	0.3202
2	P 2_M22	CYP8B1	NM_004391	SI00358876	0.714079	-1.13873	-1.61905			0.918413	-0.50893	-1.29532
2	P 2_M22	CYP8B1	NM_004391	SI00358883	1.28988	1.21025	1.33424			1.83851	2.55661	2.90706
2	P 2_N22	CYP11A1	NM_000781	SI00015456	0.92938	-1.16583	-1.85207			1.06327	-0.348894	-1.14626
2	P 2_N22	CYP11A1	NM_000781	SI00015470	1.33585	0.0988699	-0.0636922			2.65829	5.78557	5.5978
2	P 2_N22	CYP11A1	NM_000781	SI00015463	0.889711	-0.450236	-0.661686			1.01678	-0.201002	-0.870401
2	P 2_O22	CYP11B1	NM_000497	SI00010577	0.892586	-1.6489	-0.160666			0.642459	-2.56012	-1.24793
2	P 2_O22	CYP11B1	NM_000497	SI00010591	1.31131	1.47967	1.79236			1.37922	-0.0626476	1.92281
2	P 2_O22	CYP11B1	NM_000497	SI00010584	1.19244	0.413792	0.373163			2.33884	4.14239	5.3385
2	P 2_P22	CYP11B2	NM_000498	SI00358645	1.30607	2.85871	1.97233			1.45588	2.23436	2.73309
2	P 2_P22	CYP11B2	NM_000498	SI00358652	0.755723	-1.09833	-3.53106			1.19017	-0.66777	-1.54521
2	P 2_P22	CYP11B2	NM_000498	SI00358659	1.39257	1.70465	0.00221561			1.66968	2.02288	2.39973
2	P 2_A23	CYP17A1	NM_000102	SI00002002	1.06256	0.00568616	3.40647			0.804544	-1.49618	-0.874694
2	P 2_A23	CYP17A1	NM_000102	SI00002009	1.23282	1.06861	2.28981			1.55624	1.79861	2.72142
2	P 2_A23	CYP17A1	NM_000102	SI00002016	0.99107	0.0373022	0.58416			1.31251	0.363463	1.42367
2	P 2_B23	CYP19A1	NM_000103	SI00002037	1.17225	1.51162	2.2485			1.39711	2.21464	2.42837
2	P 2_B23	CYP19A1	NM_000103	SI00002051	0.82422	-0.78723	0.141843			0.938441	-0.310587	0.359339
2	P 2_B23	CYP19A1	NM_000103	SI00002044	0.582739	-1.72399	-0.309304			0.757783	-0.868683	-0.0335276
2	P 2_C23	CYP21A2	NM_000500	SI02623614	0.868343	-1.56249	-1.22992			1.27744	-0.407756	-0.0952569
2	P 2_C23	CYP21A2	NM_000500	SI02623621	0.777941	-0.920861	-1.10063			1.1389	0.288759	0.309608
2	P 2_C23	CYP21A2	NM_000500	SI00010626	0.37468	-2.58731	-2.08897			0.503628	-1.67421	-1.41028
2	P 2_D23	CYP24A1	NM_000782	SI00015491	0.908403	-1.15727	0.147884			1.14703	-0.268884	-0.582707
2	P 2_D23	CYP24A1	NM_000782	SI00015498	1.07505	0.172443	0.386073			1.10199	-0.210298	-0.150595
2	P 2_D23	CYP24A1	NM_000782	SI00015477	0.0794738	-3.74837	-3.53302			0.385021	-2.09994	-2.5039
2	P 2_E23	CYP26A1	NM_000783	SI00015512	1.24764	2.17405	0.0865016			1.48647	2.40958	1.77996
2	P 2_E23	CYP26A1	NM_000783	SI00015519	1.10277	0.269263	-0.110487			1.11959	0.0927321	-0.0472432
2	P 2_E23	CYP26A1	NM_000783	SI00015505	1.27711	0.707339	0.751846			1.15417	0.221459	-0.0304935
2	P 2_F23	CYP27A1	NM_000784	SI00015547	0.926662	-1.17774	-0.709671			1.06529	-0.519395	0.925159
2	P 2_F23	CYP27A1	NM_000784	SI00015533	1.06113	-0.0810352	-0.208838			0.808485	-0.7408	-0.203863
2	P 2_F23	CYP27A1	NM_000784	SI00015554	1.22771	0.352727	0.731191			1.47462	1.37349	2.23883
2	P 2_G23	CYP27B1	NM_000785	SI00015561	0.726511	-2.99717	-0.988056			0.677102	-2.34093	-0.12013
2	P 2_G23	CYP27B1	NM_000785	SI00015582	0.928164	-0.315125	-0.0606137			1.40352	0.335686	2.31576
2	P 2_G23	CYP27B1	NM_000785	SI00015568	0.892917	-0.436932	-0.0378681			0.616454	-1.31662	-0.772709
2	P 2_H23	CYP51A1	NM_000786	SI00015596	0.930996	-1.53567	-1.1139			0.723019	-2.05041	-0.606752
2	P 2_H23	CYP51A1	NM_000786	SI00015589	0.113442	-3.92398	-3.81808			0.0661118	-3.59238	-2.26204	NSF Inhibitor
2	P 2_H23	CYP51A1	NM_000786	SI00015603	0.741557	-1.06499	-0.468475			0.46677	-1.79103	-0.995307	NSF Inhibitor
2	P 2_I23	DAB2	NM_001343	SI02780316	0.989317	-0.852386	-2.56343			1.06932	-0.014944	-1.45887	NSF Inhibitor
2	P 2_I23	DAB2	NM_001343	SI02780386	2.23532	5.62182	6.64471			2.56656	5.45371	5.6478
2	P 2_I23	DAB2	NM_001343	SI00025606	1.11258	0.2296	0.286579			1.18245	-0.0744527	-1.05379
2	P 2_J23	DAD1	NM_001344	SI00025648	0.980851	-0.564451	-0.627385			1.11216	0.162064	-0.283457
2	P 2_J23	DAD1	NM_001344	SI02225650	0.0915179	-3.98229	-4.34489			0.509866	-1.91013	-2.50974
2	P 2_J23	DAD1	NM_001344	SI00025627	0.852728	-0.549501	-0.695779			0.783767	-0.786328	-1.53989
2	P 2_K23	DAF	NM_000574	SI00012089	0.730847	-3.88059	-3.61618	%GFP Inhibitor		0.617142	-2.72031	-2.05246
2	P 2_K23	DAF	NM_000574	SI02623775	0.210691	-3.34569	-3.11692	%GFP Inhibitor		0.349136	-2.56846	-1.89615	NSF Inhibitor
2	P 2_K23	DAF	NM_000574	SI00012096	0.285356	-2.95796	-2.44901	%GFP Inhibitor		0.252803	-2.46919	-1.99276	NSF Inhibitor
2	P 2_L23	DAG1	NM_004393	SI02633162	0.847575	-1.77257	-0.444143			0.820897	-1.43113	-1.03673	NSF Inhibitor
2	P 2_L23	DAG1	NM_004393	SI02633169	0.542544	-1.89077	-1.32275			0.588555	-1.48093	-1.00312
2	P 2_L23	DAG1	NM_004393	SI00063322	0.844542	-0.637661	0.199988			1.54909	1.63933	2.40465
2	P 2_M23	DAO	NM_001917	SI00029932	0.933037	-0.908094	0.110357			1.15619	-0.0845849	0.606947
2	P 2_M23	DAO	NM_001917	SI00029939	0.856417	-0.514686	-0.0889304			1.1723	0.0808203	0.852234
2	P 2_M23	DAO	NM_001917	SI00029946	1.1122	-0.110893	1.72546			1.15857	-0.445008	1.52045
2	P 2_N23	DAXX	NM_001350	SI00025774	1.18007	1.59078	3.78499			1.83932	5.01249	6.75796
2	P 2_N23	DAXX	NM_001350	SI00025753	0.966746	-0.139892	0.108449			0.811469	-0.888935	-0.21135
2	P 2_N23	DAXX	NM_001350	SI00025767	0.911479	-0.293223	0.0378681			0.916837	-0.483451	0.040402
2	P 2_O23	DBH	NM_000787	SI00015638	0.878043	-1.46437	-3.26897			0.867926	-1.13357	-1.11811
2	P 2_O23	DBH	NM_000787	SI00015624	1.17642	0.672735	-0.0379467			0.928387	-0.472847	-0.23506
2	P 2_O23	DBH	NM_000787	SI00015631	0.837941	-0.600895	-0.865318			0.877182	-0.490255	0.0304935
2	P 2_P23	DBI	NM_020548	SI00126980	0.843083	-1.81801	-0.315155			0.770976	-1.74698	-0.50397
2	P 2_P23	DBI	NM_020548	SI00126973	1.10297	0.441356	0.0889304			1.4459	1.36935	2.45833
2	P 2_P23	DBI	NM_020548	SI00126994	0.799142	-0.826042	-0.30261			0.782815	-0.789345	1.99675
3	P 3_A01	DBT	NM_001918	SI00029967	1.13522	0.691894	-0.128826			1.7483	2.81706	2.33222
3	P 3_A01	DBT	NM_001918	SI00029960	1.34936	0.738267	-0.0592919			1.92765	2.51888	2.71512	NSF Stimulator
3	P 3_A01	DBT	NM_001918	SI00029974	1.63594	2.1156	1.42965			2.20048	2.34577	-0.77199	NSF Stimulator
3	P 3_B01	DCC	NM_005215	SI00073906	1.05382	0.274947	-0.1054			1.3079	1.33778	0.112468	NSF Stimulator
3	P 3_B01	DCC	NM_005215	SI00073899	0.833946	-0.293234	-1.02863			1.30329	0.0941129	-0.586019
3	P 3_B01	DCC	NM_005215	SI00073913	1.19404	0.443428	-0.00837995			2.03679	2.01473	-0.253279
3	P 3_C01	DCN	NM_133507	SI00150290	1.27434	1.52694	1.0749			1.64232	2.57666	1.66754
3	P 3_C01	DCN	NM_133507	SI02647960	1.09018	0.22154	-0.270804			1.20945	0.202949	-0.509188
3	P 3_C01	DCN	NM_133507	SI00030009	1.68508	2.28268	2.08375			2.48085	2.91281	1.46597
3	P 3_D01	ACE	NM_000789	SI00015694	1.08093	0.383841	-0.285458			1.10257	0.314107	-0.957899
3	P 3_D01	ACE	NM_000789	SI00015687	1.29322	0.54809	0.581937			2.97305	3.83287	4.91389	NSF Stimulator
3	P 3_D01	ACE	NM_000789	SI00015673	1.59311	1.96994	-0.037605			2.46951	2.88986	0.490014	NSF Stimulator
3	P 3_E01	DCTN1	NM_004082	SI00059507	0.958097	-0.116428	-1.21719			1.38063	1.58209	-0.112468	NSF Stimulator
3	P 3_E01	DCTN1	NM_004082	SI00059514	1.75572	1.85943	1.21511			3.62463	5.43509	6.13866	NSF Stimulator
3	P 3_E01	DCTN1	NM_004082	SI00059500	1.17599	0.551655	-0.693912			1.7662	1.46748	-0.597865	NSF Stimulator
3	P 3_F01	DCX	NM_000555	SI00011914	1.10065	0.332742	0.072539			1.24727	1.28503	0.163808	NSF Stimulator
3	P 3_F01	DCX	NM_000555	SI00011900	1.38869	0.861992	-0.0342844			1.16531	0.213299	-0.435951
3	P 3_F01	DCX	NM_000555	SI00011893	1.19659	-0.237294	-0.85447			2.13882	2.22106	-1.08015
3	P 3_G01	DDB1	NM_001923	SI00030023	1.19319	-1.05333	-1.66398			1.46349	-0.392465	-0.864162
3	P 3_G01	DDB1	NM_001923	SI02663402	1.21559	0.530183	0.243125			1.98508	2.65976	3.21173	NSF Stimulator
3	P 3_G01	DDB1	NM_001923	SI00030037	1.5192	1.71864	1.05419			4.09184	6.17088	5.06584	NSF Stimulator
3	P 3_H01	DDB2	NM_000107	SI02664823	1.12022	-0.109648	-0.0197862			1.20108	0.105999	0.0117667	NSF Stimulator
3	P 3_H01	DDB2	NM_000107	SI02780323	1.17152	0.421723	-0.221853			1.42624	0.731544	0.0430183
3	P 3_H01	DDB2	NM_000107	SI00002093	1.17816	0.559025	0.00837995			1.60676	1.14504	-0.812342
3	P 3_I01	DDC	NM_000790	SI00015715	1.41997	2.2837	2.51408			2.19677	4.38952	4.19804
3	P 3_I01	DDC	NM_000790	SI00015701	0.168558	-2.04657	-2.60124			0.557949	-0.993006	-1.94928	NSF Stimulator
3	P 3_I01	DDC	NM_000790	SI00015708	1.22152	0.362206	0.498801			2.22081	2.3869	1.7887	NSF Stimulator
3	P 3_J01	AKR1C1	NM_001353	SI02626085	0.873146	-0.703847	-0.785924			0.776909	-0.445826	-0.767702	NSF Stimulator
3	P 3_J01	AKR1C1	NM_001353	SI02780330	0.218847	-1.92281	-2.59661			0.440568	-1.17666	-2.02358
3	P 3_J01	AKR1C1	NM_001353	SI00025781	0.936982	-0.465602	-1.13934			1.14694	-0.239785	-1.98575
3	P 3_K01	AKR1C2	NM_001354	SI00025795	0.766713	-1.11096	-2.72056			0.525301	-1.29098	-2.59714
3	P 3_K01	AKR1C2	NM_001354	SI00025802	0.728941	-0.66747	-1.51423			0.688753	-0.733211	-1.51349
3	P 3_K01	AKR1C2	NM_001354	SI00025809	1.33116	0.715534	-0.770454			2.29698	2.54094	-0.925254
3	P 3_L01	GADD45A	L24498	SI00030058	1.12018	0.629639	-0.130784			0.884231	-0.0853311	-0.898096
3	P 3_L01	GADD45A	L24498	SI00030051	1.10892	-0.0711484	-0.516203			1.22759	-0.157232	-0.6066
3	P 3_L01	GADD45A	L24498		0.937771	-0.461946	-1.54435			0.635256	-0.785149	-3.45208
3	P 3_M01	DDIT3	NM_004083	SI00059528	1.09772	0.321891	0.133333			0.908783	0.178298	-0.407908
3	P 3_M01	DDIT3	NM_004083	SI00059535	1.13106	0.269691	0.0119855			1.25127	0.119066	-0.300222
3	P 3_M01	DDIT3	NM_004083	SI00059549	0.852644	-0.856423	-1.94624			0.791188	-0.468361	-2.38982
3	P 3_N01	DDX1	NM_004939	SI02634107	0.857826	-0.637488	-0.962366			0.659801	-0.635776	-1.95372
3	P 3_N01	DDX1	NM_004939	SI02634114	0.893036	-0.263632	-0.429035			0.971315	-0.130151	-0.744701
3	P 3_N01	DDX1	NM_004939	SI00070273	0.27414	-3.53719	-5.03772			0.262697	-1.54203	-4.06377
3	P 3_O01	DECR1	NM_001359	SI00361949	0.698285	-1.46655	-1.53261			0.540604	-1.0255	-1.77459
3	P 3_O01	DECR1	NM_001359	SI00361956	1.96729	2.38012	2.75332			2.2007	2.26971	2.26238	NSF Stimulator
3	P 3_O01	DECR1	NM_001359	SI00361963	1.26577	0.471625	0.286832			2.33293	2.61364	1.30042	NSF Stimulator
3	P 3_P01	DEFA1	NM_004084	SI03515050	0.898255	-0.550675	0.36346			0.80769	-0.274593	0.599226	NSF Stimulator
3	P 3_P01	DEFA1	NM_004084	SI03515036	1.26086	0.494563	0.205773			1.97372	1.84329	1.79696	NSF Stimulator
3	P 3_P01	DEFA1	NM_004084	SI00362019	0.939081	-0.25389	-0.310235			1.79471	1.52514	0.234697	NSF Stimulator
3	P 3_A02	DEFA3	NM_005217	SI03515050	1.10394	0.62083	0.295822			1.55461	2.28988	1.3199	NSF Stimulator
3	P 3_A02	DEFA3	NM_005217	SI00362012	1.35357	0.712143	0.0619402			2.9575	3.77281	3.91484	NSF Stimulator
3	P 3_A02	DEFA3	NM_005217	SI00362019	1.13387	0.294228	0.00515757			2.41458	2.82968	3.01113	NSF Stimulator
3	P 3_B02	DEFB4	NM_004942	SI00362509	1.33886	2.13718	0.625652			2.67389	5.92613	4.57639	NSF Stimulator
3	P 3_B02	DEFB4	NM_004942	SI00362516	1.49498	1.21776	0.594458			3.33584	4.52424	4.73157	NSF Stimulator
3	P 3_B02	DEFB4	NM_004942	SI00362523	1.18207	0.127003	-0.237008			1.52327	0.0778771	-1.19883	NSF Stimulator
3	P 3_C02	DES	NM_001927	SI00030093	0.983099	0.0134977	-1.12685			0.910645	0.00339314	-2.69968	NSF Stimulator
3	P 3_C02	DES	NM_001927	SI00030086	0.988044	-0.024339	-0.820759			1.09371	0.0710763	-1.44127
3	P 3_C02	DES	NM_001927	SI00030079	1.13487	0.288861	-0.00515757			1.67533	1.2837	-0.671871
3	P 3_D02	DF	NM_001928	SI00030114	1.12779	0.493431	-0.444269			1.41472	1.69658	0.674863
3	P 3_D02	DF	NM_001928	SI00030107	0.711988	-0.629107	-1.0276			0.54383	-0.87529	-1.22339
3	P 3_D02	DF	NM_001928	SI00030121	0.519111	-1.68188	-2.35148			0.357993	-1.3805	-2.69514
3	P 3_E02	DFFB	NM_004402	SI00362985	1.06148	0.296614	-0.822799			1.16144	0.845808	-0.961822
3	P 3_E02	DFFB	NM_004402	SI00362992	1.20511	0.162963	-0.891177			0.719068	-0.445471	-1.83177
3	P 3_E02	DFFB	NM_004402	SI00362992	1.11634	0.0625062	-0.670405			0.82811	-0.429726	-1.33298
3	P 3_F02	TIMM8A	NM_004085	SI00059556	0.696152	-1.5661	-2.73135			0.458506	-1.37164	-2.96776
3	P 3_F02	TIMM8A	NM_004085	SI00059563	1.47521	1.16911	0.162238			2.75597	3.51464	3.63102
3	P 3_F02	TIMM8A	NM_004085	SI00059577	0.969973	-0.312726	-0.947544			1.40849	0.576038	-0.388681
3	P 3_G02	DFNA5	NM_004403	SI00363013	1.14865	0.873808	0.642131			1.59838	2.43302	1.72353
3	P 3_G02	DFNA5	NM_004403	SI00363020	1.0883	0.216909	-0.0164529			0.864863	-0.222488	-0.709283
3	P 3_G02	DFNA5	NM_004403	SI00363027	1.15648	0.0313542	-0.365423			1.49062	0.778749	-0.083724
3	P 3_H02	DHCR7	NM_001360	SI00363293	1.11145	0.425629	-0.0319227			1.24586	1.28042	-0.0865986
3	P 3_H02	DHCR7	NM_001360	SI00363300	1.14826	0.364481	-0.486899			1.53246	0.624518	-0.590153
3	P 3_H02	DHCR7	NM_001360	SI00363307	1.11097	0.268815	-0.0989327			1.86114	1.70533	0.083724
3	P 3_I02	DHCR24	NM_014762	SI00108003	1.11575	0.441511	0.195291			1.33106	1.55898	0.106889
3	P 3_I02	DHCR24	NM_014762	SI00107996	1.2144	0.231133	0.493486			1.8976	1.66773	1.59287
3	P 3_I02	DHCR24	NM_014762	SI00108010	0.500031	-1.74676	-1.53347			0.429092	-1.23671	-2.14131
3	P 3_J02	DHFR	NM_000791	SI00015750	1.09302	0.559166	0.409999			1.29283	1.28714	0.348276
3	P 3_J02	DHFR	NM_000791	SI00015743	1.35061	0.858983	1.28093			2.71364	3.28849	3.68855	NSF Stimulator
3	P 3_J02	DHFR	NM_000791	SI00015729	1.3872	1.2698	1.48144			2.89849	3.81279	4.0275	NSF Stimulator
[truncated: 19,698 more rows]

## Sheet: ScreenII_Results 
			Relative %GFP+ cells									Relative Nuclear Specifc Fluorescence (NSF)									Relative Cell Amount
			Screening without CSK		Screening with CSK		Ratio (CSK/No CSK)					Screening without CSK		Screening with CSK		Ratio (CSK/No CSK)					Screening without CSK		Screening with CSK		Ratio (CSK/No CSK)
Target Symbol	RefSeq	siRNA Cat. N°	Avg	SD	Avg	SD	Ratio (CSK/No CSK)	SD (CSK/No CSK)	Z-Score			Avg	SD	Avg	SD	Ratio (CSK/No CSK)	SD (CSK/No CSK)	Z-Score			Avg	SD	Avg	SD	Ratio (CSK/No CSK)	SD (CSK/No CSK)	Z-Score
A1BG	0	SI00149786	0.950501	0.0562474	0.237915	0.0717147	0.250305	0.0768896	-9.72316	%GFP Inhibitor High Confidence		0.729115	0.0495801	0.203698	0.0617837	0.279377	0.0868414	-5.60159	-		1.07091	0.0254966	1.34086	0.0831268	1.25207	0.0831496	2.41687	Prolif Inhibitor High Confidence
A1BG	1|NM_130786|1181	SI00149772	1.21297	0.00989928	0.930178	0.0570204	0.766857	0.0474235	-3.03938			0.562022	0.0133205	0.795573	0.069772	1.41556	0.128598	3.1829			0.078978	0.0426041	0.0394855	0.023267	0.499956	0.399408	-6.8105
A1BG	1|NM_130786|903	SI00149779	1.13732	0.0292439	1.06908	0.177731	0.939997	0.158129	-0.799085			0.611463	0.0925816	1.21553	0.059226	1.98791	0.31619	7.60811			0.0174473	0.0108566	0.0125636	0.00465341	0.720088	0.521449	-7.00139
A1BG	1|NM_130786|842	SI00149793	0.948338	0.00960441	0.686296	0.108358	0.723683	0.114496	-3.59802			0.555645	0.020798	0.620881	0.085003	1.11741	0.158595	0.877715			0.280552	0.00690877	0.242596	0.102798	0.864711	0.367032	-5.37035
BIRC5	332|NM_001012270|1538 // 332|NM_001012271|1725 // 332|NM_001168|1656	SI02652937	1.26692	0.0297801	1.05937	0.075706	0.836174	0.0629052	-2.14248	-		1.08369	0.14567	1.18924	0.0460867	1.0974	0.15352	0.723021	-		0.133646	0.0264836	0.0916841	0.0463226	0.686022	0.372312	-6.44039	Prolif Inhibitor Very High Confidence
BIRC5	332|NM_001012270|1444 // 332|NM_001012271|1631 // 332|NM_001168|1562	SI02652958	1.03341	0.0403512	1.0478	0.078207	1.01393	0.0854093	0.157595			1.07615	0.115825	1.45772	0.156685	1.35457	0.206044	2.71139			0.261593	0.0208908	0.245737	0.0239016	0.939389	0.118222	-5.34808
BIRC5	332|NM_001012271|458 // 332|NM_001168|389	SI00022911	1.04064	0.0677178	0.539802	0.04411	0.518723	0.0541859	-6.25004			1.60074	0.171913	1.61222	0.168897	1.00717	0.151105	0.0254217			0.0316377	0.000328989	0.0391864	0.00465341	1.2386	0.147647	-6.81263
BIRC5	332|NM_001012270|172 // 332|NM_001012271|172 // 332|NM_001168|172	SI00022918	0.866403	0.0138605	0.819567	0.181978	0.945942	0.210583	-0.722166			2.16017	0.149202	2.66209	0.479037	1.23235	0.237533	1.76646			0.0916563	0.0335569	0.0885432	0.0152293	0.966035	0.390767	-6.46266
BAX	581|NM_004324|684	SI00062706	1.00669	0.0370104	0.871617	0.0758141	0.865828	0.0817615	-1.75877	-		0.472269	0.0358669	0.653663	0.0421623	1.38409	0.137912	2.93962	-		0.476659	0.059876	0.470386	0.11147	0.986839	0.264681	-3.75522	Prolif Inhibitor High Confidence
BAX	581|NM_004324|111 // 581|NM_138761|111 // 581|NM_138763|111 // 581|NM_138764|111 // 581|NR_027882|111	SI02661897	0.974557	0.0330412	1.07138	0.0754878	1.09935	0.0859595	1.26277			0.569494	0.00613924	0.953728	0.146305	1.67469	0.257537	5.18644			0.859104	0.0394787	0.228388	0.0471687	0.265844	0.0562472	-5.4711
BAX	581|NM_004324|151 // 581|NM_138761|151 // 581|NM_138764|151 // 581|NR_027882|151	SI02662401	0.97111	0.0374396	0.259897	0.147182	0.267629	0.151912	-9.499			0.803587	0.0290782	0.275659	0.101477	0.343036	0.126888	-5.10941			1.07894	0.0503353	0.705504	0.127969	0.653887	0.122466	-2.08812
BAX	581|NM_004324|348 // 581|NM_138761|348 // 581|NM_138763|201 // 581|NM_138764|348 // 581|NR_027882|348	SI02661890	1.36023	0.0407663	1.18488	0.0128134	0.871092	0.0277543	-1.69067			0.856255	0.025993	1.05307	0.0484978	1.22986	0.0678371	1.74716			0.367672	0.00542832	0.290009	0.0590137	0.788771	0.160928	-5.03417
NR0B1	190|NM_000475|1408	SI00010220	1.01324	0.0262114	1.08216	0.0934051	1.06802	0.0962355	0.857391	-		1.62768	0.208032	1.89437	0.413291	1.16385	0.294277	1.23679	-		0.285786	0.00707326	0.218068	0	0.763044	0.0188855	-5.54427	Prolif Inhibitor High Confidence
NR0B1	190|NM_000475|1387	SI00010234	1.14874	0.0409694	1.25969	0.0208468	1.09659	0.0431148	1.22708			1.25625	0.1261	2.3951	0.118282	1.90655	0.213284	6.97909			0.366276	0.0715551	0.201765	0.01671	0.550854	0.116885	-5.65987
NR0B1	190|NM_000475|1294	SI00010227	1.02179	0.0156335	0.881938	0.0880695	0.863129	0.087197	-1.7937			1.16291	0.0467299	0.843082	0.0882522	0.724978	0.0812889	-2.15638			1.11267	0.0338859	1.06611	0.136218	0.958153	0.125854	0.468739
NR0B1	190|NM_000475|36	SI00010213	1.13145	0.141006	1.27683	0.0560037	1.12849	0.149093	1.63983			0.886456	0.00174227	1.50109	0.13448	1.69336	0.151741	5.33076			0.375233	0.0924459	0.185761	0.0329969	0.495056	0.150362	-5.77334
ATP2A3	489|NM_005173|1580 // 489|NM_174953|1580 // 489|NM_174954|1580 // 489|NM_174955|1580 // 489|NM_174956|1580 // 489|NM_174957|1580 // 489|NM_174958|1580	SI00306649	1.41911	0.0245189	1.44507	0.105095	1.0183	0.076118	0.214036	-		1.80969	0.139573	1.95401	0.247926	1.07975	0.160324	0.586569	-		0.559941	0.059547	0.402184	0.0721279	0.718261	0.149757	-4.2388	Prolif Inhibitor High Confidence
ATP2A3	489|NM_005173|806 // 489|NM_174953|806 // 489|NM_174954|806 // 489|NM_174955|806 // 489|NM_174956|806 // 489|NM_174957|806 // 489|NM_174958|806	SI00306656	1.26221	0.04884	1.27492	0.116038	1.01007	0.0998952	0.107594			2.12979	0.0690041	2.91347	0.132628	1.36796	0.0764348	2.8149			0.112244	0.015956	0.0679031	0.00211519	0.604959	0.0880379	-6.60901
ATP2A3	489|NM_005173|4244 // 489|NM_174953|4403 // 489|NM_174954|4390 // 489|NM_174955|4332 // 489|NM_174956|4345 // 489|NM_174957|4241 // 489|NM_174958|3751	SI00306663	1.04365	0.032164	0.988356	0.0745513	0.947016	0.0771653	-0.708274			0.927603	0.0658815	0.832151	0.0491568	0.897098	0.0828727	-0.825618			1.09441	0.0386562	0.915345	0.158216	0.836383	0.147555	-0.600241
ATP2A3	489|NM_005173|2105 // 489|NM_174953|2105 // 489|NM_174954|2105 // 489|NM_174955|2105 // 489|NM_174956|2105 // 489|NM_174957|2105 // 489|NM_174958|2105	SI00306670	1.06815	0.0880812	1.09006	0.0360881	1.02052	0.090682	0.24276			1.2764	0.164386	1.85125	0.0365002	1.45037	0.188967	3.45204			0.11678	0	0.0871971	0.0179791	0.746676	0.153956	-6.47221
ABCD2	225|NM_005164|1312	SI00289611	1.07116	0.0328715	1.1821	0.0751842	1.10357	0.0779322	1.31741	-		1.31663	0.0486348	1.80505	0.0329693	1.37096	0.0564944	2.8381	-		0.781172	0.0638238	0.597218	0.0873572	0.764515	0.128091	-2.85592	Prolif Inhibitor High Confidence
ABCD2	225|NM_005164|957	SI00289618	0.958953	0.0151147	0.788678	0.0726108	0.822437	0.0768204	-2.32023			1.37665	0.00549591	1.31615	0.152272	0.956054	0.110676	-0.369795			0.371859	0.0458939	0.378253	0.121623	1.01719	0.350333	-4.40848
ABCD2	225|NM_005164|2343	SI00289625	1.45624	0.027775	1.55575	0.0275186	1.06833	0.0277901	0.861463			1.86971	0.111813	2.60394	0.175353	1.3927	0.125429	3.00616			0.343944	0.0195748	0.30676	0.0192482	0.891891	0.0755544	-4.9154
ABCD2	225|NM_005164|1809	SI00289632	1.21143	0.00233367	0.640638	0.101925	0.528828	0.084142	-6.11929			0.65504	0.0740106	0.497533	0.0623105	0.759546	0.128115	-1.88912			0.468168	0.148538	0.45872	0.0162869	0.979818	0.312813	-3.83793
BID	637|NM_001196|902 // 637|NM_001244567|813 // 637|NM_001244569|691 // 637|NM_001244570|621 // 637|NM_001244572|939 // 637|NM_197966|1220 // 637|NM_197967|832	SI02661911	1.02493	0.0141522	1.1301	0.0451615	1.10261	0.046619	1.30503	-		1.28891	0.0381253	1.5516	0.0564855	1.20381	0.0564666	1.54574	-		0.697426	0.100013	0.650464	0.0124796	0.932664	0.134938	-2.47838	-
BID	637|NM_001196|206 // 637|NM_001244567|117 // 637|NM_197966|524 // 637|NM_197967|136	SI02662415	1.05862	0.010719	0.424104	0.0436015	0.40062	0.0413864	-7.77821			0.427378	0.0151549	0.377226	0.0309296	0.882651	0.0788486	-0.937313			0.477357	0.00361888	0.43808	0.00994138	0.917718	0.0219572	-3.98428
BID	637|NM_001196|1746 // 637|NM_001244567|1657 // 637|NM_001244569|1535 // 637|NM_001244570|1465 // 637|NM_001244572|1783 // 637|NM_197966|2064 // 637|NM_197967|1676	SI00023275	0.905396	0.0186011	0.12956	0.0331538	0.143098	0.0367358	-11.1103			0.555301	0.000512788	0.217795	0.067906	0.39221	0.122287	-4.72922			0.358716	0.0414526	0.371523	0.079954	1.0357	0.25299	-4.4562
BID	637|NM_001196|1258 // 637|NM_001244567|1169 // 637|NM_001244569|1047 // 637|NM_001244570|977 // 637|NM_001244572|1295 // 637|NM_197966|1576 // 637|NM_197967|1188	SI02654568	1.17114	0.00761186	1.17721	0.105536	1.00518	0.0903499	0.0443331			1.07632	0.0356406	1.25149	0.149865	1.16274	0.144463	1.22824			0.839446	0.0189169	0.722255	0.0983562	0.860395	0.118761	-1.96934
BOK	666|NM_032515|1995	SI02662436	1.01743	0.0119561	0.0699156	0.00112499	0.0687179	0.0013692	-12.0728	-		0.822092	0.0285911	0.15298	0.0177776	0.186086	0.0225725	-6.32288	NSF Stimulator High Confidence		0.991238	0.142781	1.08062	0.11147	1.09017	0.193146	0.571607	Prolif Inhibitor High Confidence
BOK	666|NM_032515|1932	SI00143423	1.00382	0.0636485	1.07295	0.0260628	1.06887	0.0725764	0.868413			0.753959	0.0395508	1.11309	0.136406	1.47633	0.196798	3.65276			0.695216	0.000493483	0.376608	0.104067	0.541714	0.149691	-4.42015
BOK	666|NM_032515|1857	SI00143430	0.781045	0.0689612	0.764373	0.0270247	0.978654	0.0930789	-0.298898			0.343833	0.0629284	0.622272	0.233773	1.80981	0.756297	6.23112			0.0466424	0.00345438	0.0239306	0.000846075	0.513066	0.0421059	-6.9208
BOK	666|NM_032515|532	SI00143437	0.910417	0.0124356	0.892982	0.00691982	0.980849	0.0154035	-0.270491			0.818467	0.0428951	1.4351	0.0875119	1.7534	0.140985	5.79499			0.326729	0.179134	0.164074	0.0784734	0.502172	0.365361	-5.92711
APOF	319|NM_001638|1300	SI00026649	0.953456	0.0961821	0.870893	0.0122539	0.913407	0.0930341	-1.14314	-		0.671498	0.0460986	0.768403	0.0551048	1.14431	0.113603	1.08574	-		0.877947	0.00954068	0.878103	0.000211519	1.00018	0.0108716	-0.864304	Prolif Inhibitor High Confidence
APOF	319|NM_001638|1079	SI00026663	1.41015	0.0243444	1.43657	0.151271	1.01874	0.108705	0.219778			1.76589	0.0396482	2.02367	0.143315	1.14598	0.0851382	1.09863			0.293347	0.0138175	0.262937	0.0448419	0.896337	0.158587	-5.22612
APOF	319|NM_001638|394	SI00026656	1.41564	0.00948997	1.41535	0.0789083	0.999796	0.0561421	-0.0253311			1.56426	0.0338412	2.12494	0.164862	1.35843	0.109414	2.74122			0.501551	0.0269771	0.371074	0.111047	0.739853	0.224956	-4.45939
APOF	319|NM_001638|771	SI00026670	0.807371	0.0071901	0.1521	0.0728527	0.188389	0.0902501	-10.5243			0.518893	0.0183028	0.288809	0.111528	0.556585	0.215829	-3.45833			0.432809	0.013982	0.444511	0.0600713	1.02704	0.142705	-3.93868
ATP2B2	491|NM_001001331|2395 // 491|NM_001683|2260	SI00306705	1.39605	0.04762	1.3	0.167421	0.931197	0.12406	-0.912953	%GFP Inhibitor High Confidence		1.59103	0.108504	1.42918	0.200001	0.898273	0.139837	-0.81653	NSF Inhibitor High Confidence		0.462585	0.0574086	0.661232	0.00824923	1.42943	0.178291	-2.40202	-
ATP2B2	491|NM_001001331|5396 // 491|NM_001683|5261	SI00306712	0.944764	0.0412722	0.515315	0.121138	0.545443	0.130416	-5.90431			0.669142	0.0582975	0.428749	0.0806828	0.640745	0.132872	-2.80764			1.10837	0.125509	1.04562	0.326373	0.943386	0.313242	0.323451
ATP2B2	491|NM_001001331|6396 // 491|NM_001683|6261	SI00306719	0.926082	0.0568202	0.509724	0.141398	0.550409	0.156374	-5.84005			0.631696	0.00436782	0.397836	0.0819298	0.62979	0.129771	-2.89234			0.601698	0.130773	0.661382	0.0397655	1.09919	0.247871	-2.40096
ATP2B2	491|NM_001001331|4042 // 491|NM_001683|3907	SI04847850	1.28324	0.0279286	0.48131	0.418154	0.375073	0.325959	-8.10876			1.33904	0.315312	0.787116	0.778216	0.587822	0.597431	-3.21682			0.452466	0.288194	0.423422	0.283223	0.93581	0.864351	-4.08821
ADCY9	115|NM_001116|5435	SI00022141	1.32195	0.125831	0.537436	0.471595	0.406548	0.358834	-7.70151	%GFP Inhibitor Very High Confidence		1.36209	0.298896	0.971311	0.877943	0.713105	0.66328	-2.24818	-		0.400706	0.306782	0.332187	0.306067	0.829004	0.993103	-4.73511	Prolif Inhibitor High Confidence
ADCY9	115|NM_001116|4214	SI00022134	1.22841	0.0814013	0.996856	0.00370619	0.811502	0.0538593	-2.46172			1.53388	0.162849	1.39541	0.116086	0.909729	0.122704	-0.72796			0.429668	0.0253321	0.389471	0.108721	0.906445	0.258616	-4.32894
ADCY9	115|NM_001116|3530	SI00022155	1.24295	0.0608492	0.617548	0.143288	0.496841	0.117819	-6.53318			1.14849	0.0994283	1.06202	0.175118	0.92471	0.172215	-0.612136			0.364066	0.0753385	0.275351	0.0886263	0.756322	0.289406	-5.1381
ADCY9	115|NM_001116|2037	SI00022148	1.03798	0.0130863	0.824154	0.160343	0.793997	0.1548	-2.68821			0.535747	0.00709034	0.596011	0.146267	1.11249	0.273411	0.839677			1.11151	0.107908	1.11247	0.256361	1.00087	0.250275	0.797493
ADFP	123|NM_001122|1993 // 123|NR_038064|2080	SI00022239	0.996395	0.0125433	0.391973	0.00230367	0.393391	0.00546537	-7.87174	%GFP Inhibitor Very High Confidence		0.748265	0.0288568	0.491987	0.0191132	0.657504	0.035992	-2.67807	-		0.493641	0.0575731	0.415794	0.102375	0.8423	0.229478	-4.1423	Prolif Inhibitor High Confidence
ADFP	123|NM_001122|217 // 123|NR_038064|217	SI02780043	1.39888	0.0762915	0.729763	0.278523	0.521675	0.201126	-6.21185			0.828258	0.0574053	0.816359	0.22839	0.985634	0.284083	-0.141093			0.293696	0.045565	0.306611	0.0719163	1.04397	0.293586	-4.91646
ADFP	123|NM_001122|838 // 123|NR_038064|925	SI00022225	0.848937	0.00886226	0.569076	0.114147	0.670339	0.134641	-4.28825			0.666456	0.0359738	0.503016	0.0102305	0.754763	0.0435363	-1.9261			0.644153	0.0259901	0.681274	0.161389	1.05763	0.254152	-2.25992
ADFP	123|NM_001122|1003 // 123|NR_038064|1090	SI02625350	1.29812	0.0387474	1.01942	0.172011	0.785304	0.134565	-2.8007			1.66366	0.178805	1.40007	0.195091	0.841563	0.148096	-1.25499			0.285088	0.0116791	0.17245	0.0344775	0.6049	0.123449	-5.86772
C8A	731|NM_000562|2092	SI00011949	0.791631	0.0578338	0.599361	0.0480381	0.757121	0.0821087	-3.16536	-		0.306783	0.0482688	0.309672	0.0279439	1.00942	0.183087	0.0427922	-		0.924705	0.0266481	0.762489	0.0689551	0.824575	0.0782644	-1.68407	-
C8A	731|NM_000562|2307	SI00011956	1.09267	0.020852	0.967896	0.00589636	0.88581	0.0177448	-1.50023			1.78812	0.0702551	1.72835	0.0450485	0.966575	0.0455732	-0.288451			0.405126	0.00773124	0.35866	0.0317278	0.885305	0.0801175	-4.54741
C8A	731|NM_000562|833	SI02623768	1.05635	0.0185589	1.09901	8.87608e-05	1.04039	0.0182787	0.499912			0.897283	0.0340105	1.13875	0.194102	1.26911	0.221606	2.05062			0.907374	0.11235	0.764882	0.219133	0.842962	0.263092	-1.6671
C8A	731|NM_000562|1239	SI00011963	0.974741	0.0607645	0.974485	0.145758	0.999738	0.162003	-0.0260895			1.26619	0.0433671	1.24455	0.327651	0.982907	0.260949	-0.16218			0.747441	0.0700746	0.585402	0.127757	0.783209	0.186031	-2.93969
ATP1A1	476|NM_000701|3673 // 476|NM_001160233|3697 // 476|NM_001160234|3506	SI02776977	1.20717	0.0119406	1.23122	0.0502855	1.01992	0.0428598	0.235049	-		1.26754	0.0775924	2.20871	0.255894	1.74252	0.228331	5.71087	NSF Stimulator Very High Confidence		0.456304	0.0403011	0.23796	0.0526681	0.521494	0.124274	-5.40323	Prolif Inhibitor Very High Confidence
ATP1A1	476|NM_000701|481 // 476|NM_001160233|505 // 476|NM_001160234|314	SI02776984	1.32544	0.00950454	1.35723	0.0832983	1.02398	0.0632732	0.287648			1.15041	0.0440238	2.15578	0.011771	1.87392	0.0724373	6.7268			0.34185	0.0317474	0.194287	0.073397	0.568338	0.221098	-5.71289
ATP1A1	476|NM_000701|2703 // 476|NM_001160233|2727 // 476|NM_001160234|2536	SI00306467	1.22982	0.0389244	1.22013	0.0129591	0.992119	0.0331219	-0.124676			0.994203	0.081205	1.51235	0.0386224	1.52117	0.130178	3.99943			0.689283	0.00822472	0.529614	0.0412461	0.768355	0.0605374	-3.33526
ATP1A1	476|NM_000701|2008 // 476|NM_001160233|2032 // 476|NM_001160234|1841	SI00306474	1.25513	0.0755328	1.48486	0.234363	1.18303	0.199836	2.34559			1.52164	0.155834	2.50672	0.301157	1.64738	0.260065	4.97523			0.0656017	0.00394787	0.0287167	0.0211519	0.437743	0.323503	-6.88686
BMP3	651|NM_001201|1433	SI00023387	0.977152	0.0411284	0.093465	0.0175115	0.0956504	0.0183676	-11.7243	%GFP Inhibitor High Confidence		0.923006	0.03712	0.19572	0.0217425	0.212046	0.0250523	-6.12217	-		1.03858	0.0518157	1.17051	0.0321508	1.12703	0.0641869	1.20897	-
BMP3	651|NM_001201|1060	SI00023401	1.00808	0.0173274	1.05847	0.0223726	1.04999	0.0286053	0.624088			0.927659	0.247862	1.5885	0.153535	1.71238	0.486547	5.4778			0.13004	0.0434265	0.0448699	0.0131142	0.345046	0.153125	-6.77233
BMP3	651|NM_001201|912	SI00023380	0.957199	0.0782222	0.550127	0.182457	0.574726	0.196316	-5.5254			0.708378	0.0536149	0.390885	0.110771	0.551803	0.161854	-3.4953			0.963089	0.145084	1.05609	0.0412461	1.09656	0.170652	0.397686
BMP3	651|NM_001201|215	SI00023394	1.13391	0.0857561	0.738214	0.00231402	0.651034	0.0492792	-4.53804			0.94377	0.0908413	0.960676	0.059596	1.01791	0.116564	0.108484			0.138299	0.00246742	0.14149	0.0253822	1.02307	0.184437	-6.08725
BSG	682|NM_001728|1445 // 682|NM_198589|1097 // 682|NM_198590|1152 // 682|NM_198591|995	SI00313733	0.835589	0.0583127	0.0509468	0.014235	0.0609711	0.0175593	-12.173	%GFP Inhibitor High Confidence		0.676402	0.0401485	0.0854082	0.0454383	0.126268	0.0675933	-6.78537	NSF Inhibitor High Confidence		1.08022	0.0307605	0.988932	0.268629	0.915493	0.250043	-0.0784767	-
BSG	682|NM_001728|1024 // 682|NM_198589|676 // 682|NM_198590|731 // 682|NM_198591|574	SI00313740	0.671758	0.0137233	0.0248238	0.000713558	0.0369535	0.00130316	-12.4838			0.36721	0.0288104	0.0246313	0.00830774	0.0670771	0.023228	-7.24302			0.739764	0.0549411	0.690248	0.106394	0.933065	0.159646	-2.19629
BSG	682|NM_001728|511	SI00313747	1.00725	0.0419542	1.09075	0.0227515	1.0829	0.0504448	1.04993			1.44278	0.118642	1.79758	0.170573	1.24591	0.156442	1.87128			0.535166	0.108073	0.450643	0.0158639	0.842062	0.172613	-3.8952
BSG	682|NM_001728|2045 // 682|NM_198589|1697 // 682|NM_198590|1752 // 682|NM_198591|1595	SI00313754	0.879034	0.130334	0.178549	0.0414883	0.20312	0.0559876	-10.3337			0.737834	0.0373215	0.264477	0.0460158	0.358451	0.0649483	-4.99023			0.485732	0.0470454	0.517499	0.0346891	1.0654	0.125492	-3.42116
CA12	771|NM_001218|3935 // 771|NM_206925|3902	SI00023590	1.06034	0.0671166	1.21836	0.0741009	1.14903	0.100864	1.90565	-		1.37049	0.0832838	1.73798	0.156451	1.26815	0.137734	2.04319	-		0.667649	0.0555991	0.661083	0.119297	0.990165	0.19679	-2.40308	-
CA12	771|NM_001218|2346 // 771|NM_206925|2313	SI00023597	1.07382	0.0298339	1.07456	0.0282724	1.00069	0.0382903	-0.0137963			1.01656	0.0347515	1.10652	0.0784789	1.08849	0.0857004	0.654179			0.842238	0.0952423	0.700718	0.0683205	0.831971	0.124223	-2.12205
CA12	771|NM_001218|1764 // 771|NM_206925|1731	SI00023583	0.98572	0.0190674	0.95675	0.00825375	0.970611	0.0205576	-0.402971			1.10018	0.0126045	1.34581	0.0747355	1.22326	0.0693609	1.69617			0.584833	0.0256611	0.396799	0.0907415	0.678484	0.157988	-4.27698
CA12	771|NM_001218|1307 // 771|NM_206925|1274	SI00023576	0.975112	0.00239104	0.195195	0.0763336	0.200177	0.0782834	-10.3718			0.578574	0.0246379	0.211448	0.00858647	0.365465	0.0215047	-4.936			0.644735	0.0817537	0.460365	0.112951	0.714038	0.197204	-3.82627
AGL	178|NM_000028|311	SI02622795	1.00809	0.0181661	0.602345	0.0866814	0.597509	0.0866569	-5.23061	%GFP Inhibitor High Confidence		0.693638	0.062289	0.560882	0.132803	0.808609	0.204766	-1.50978	-		0.743021	0.0539542	0.631319	0.0251707	0.849665	0.0703864	-2.61412	-
AGL	178|NM_000028|5119 // 178|NM_000642|5041 // 178|NM_000643|4839 // 178|NM_000644|4779 // 178|NM_000645|4852 // 178|NM_000646|4852	SI02780113	0.988511	0.0536151	0.246625	0.0627381	0.249492	0.0648938	-9.73368			0.575899	0.0381753	0.271766	0.0187087	0.471898	0.0450984	-4.1131			0.737671	0.0325699	0.736763	0.0968755	0.99877	0.138532	-1.86647
AGL	178|NM_000028|3682 // 178|NM_000642|3604 // 178|NM_000643|3402 // 178|NM_000644|3342 // 178|NM_000645|3415 // 178|NM_000646|3415	SI02780120	1.18479	0.00757975	0.878162	0.0657739	0.741194	0.0557172	-3.37144			0.564018	0.0234451	0.594229	0.0170004	1.05356	0.0531646	0.384106			0.702194	0.0324054	0.608286	0.0708587	0.866264	0.108541	-2.77744
AGL	178|NM_000028|2849 // 178|NM_000642|2771 // 178|NM_000643|2569 // 178|NM_000644|2509 // 178|NM_000645|2582 // 178|NM_000646|2582	SI02780127	1.09691	0.0729835	1.26092	0.00308194	1.14952	0.0765353	1.91194			1.25493	0.123449	1.44574	0.143492	1.15205	0.16099	1.14557			0.702369	0.109636	0.530362	0.101529	0.755104	0.186515	-3.32996
ALDH3A1	218|NM_000691|1284 // 218|NM_001135167|1279 // 218|NM_001135168|1434	SI00294175	0.824944	0.031677	0.460982	0.0371235	0.558804	0.0498552	-5.73143	-		0.492963	5.69928e-05	0.321641	0.0266919	0.652464	0.0541458	-2.71703	-		0.802458	0.132747	0.869877	0.011422	1.08402	0.179888	-0.922631	Prolif Inhibitor High Confidence
ALDH3A1	218|NM_000691|573 // 218|NM_001135167|568 // 218|NM_001135168|723	SI02780176	1.01278	0.0130464	0.428067	0.118363	0.422666	0.116996	-7.49295			0.553437	0.0212624	0.384814	0.0936639	0.695317	0.171336	-2.38571			0.476892	0.106592	0.511816	0.0655708	1.07323	0.276494	-3.46146
ALDH3A1	218|NM_000691|1016 // 218|NM_001135167|1011 // 218|NM_001135168|1166	SI00294189	1.22999	0.0552556	1.32437	0.0545034	1.07673	0.0655991	0.970139			1.09889	0.0789215	1.73924	0.0109784	1.58272	0.114108	4.47534			0.343711	0.0330634	0.268172	0.0277089	0.780226	0.110146	-5.18901
ALDH3A1	218|NM_000691|1293 // 218|NM_001135167|1288 // 218|NM_001135168|1443	SI02780183	1.17008	0.0267372	1.17996	0.00212353	1.00844	0.023115	0.0865645			0.964621	0.0352526	1.61559	0.0072065	1.67485	0.0616625	5.18764			0.311143	0.042933	0.260993	0.0340545	0.838821	0.159299	-5.23991
CEBPB	1051|NM_005194|1887	SI02777292	1.00293	0.00139094	1.01962	0.0180171	1.01664	0.0180197	0.192565	-		1.6931	0.00223453	1.57703	0.0670417	0.931445	0.0396161	-0.560064	-		0.479335	0.0475389	0.469189	0.0247477	0.978835	0.109953	-3.7637	Prolif Inhibitor High Confidence
CEBPB	1051|NM_005194|1728	SI00073633	1.12635	0.121541	1.20533	0.00340627	1.07013	0.115514	0.884672			1.1252	0.179752	1.56652	0.073135	1.39221	0.231709	3.0024			0.213089	0.0151335	0.142238	0.00317278	0.667502	0.0496889	-6.08194
CEBPB	1051|NM_005194|1704	SI00073640	1.34157	0.067795	1.4135	0.0488614	1.05362	0.0645091	0.671123			2.28503	0.09441	2.46029	0.0963305	1.0767	0.0612878	0.56298			0.395123	0.0419461	0.356566	0.00761467	0.902419	0.0977197	-4.56225
CEBPB	1051|NM_005194|1700	SI00073619	1.00548	0.0298919	0.739958	0.00711633	0.735921	0.0229944	-3.43967			0.982826	0.0605227	0.705678	0.000406274	0.718009	0.0442172	-2.21026			0.776752	0.0750095	0.824559	0.0894724	1.06155	0.154197	-1.24396
CASP9	842|NM_001229|529 // 842|NM_032996|360	SI02662464	1.03457	0.0184956	1.09344	0.0400475	1.0569	0.0430746	0.713608	-		0.956867	0.0499999	0.870102	0.0407329	0.909324	0.0637954	-0.73109	-		1.0273	0.0375047	0.939725	0.0992022	0.914756	0.102178	-0.42738	-
CASP9	842|NM_001229|1790 // 842|NM_032996|1621	SI02625609	0.808824	0.011543	0.349419	0.0110482	0.432008	0.0149866	-7.37206			0.333721	0.0374707	0.245417	0.0165391	0.735395	0.0963026	-2.07584			0.811531	0.0560926	0.55534	0.129661	0.684311	0.166627	-3.15285
CASP9	842|NM_001229|1570 // 842|NM_032996|1401	SI02661953	1.03304	0.0332174	1.11214	0.162328	1.07657	0.160904	0.968027			0.599568	0.010154	1.07089	0.177689	1.78609	0.297902	6.04775			0.858755	0.0301025	0.554891	0.136641	0.646158	0.160719	-3.15604
CASP9	842|NM_001229|1419 // 842|NM_032996|1250	SI00023828	0.989659	0.000131696	1.1022	0.030885	1.11372	0.0312081	1.44875			0.955659	0.00930653	1.16363	0.0457775	1.21762	0.0493473	1.65255			0.748721	0.0100342	0.716572	0.188886	0.957062	0.252604	-2.00964
CBS	875|NM_000071|2199 // 875|NM_001178008|2176 // 875|NM_001178009|1962	SI02777159	1.12901	0.0384838	0.126202	0.0581829	0.111781	0.0516749	-11.5156	%GFP Inhibitor Very High Confidence		1.40653	0.029877	0.257374	0.0574455	0.182986	0.0410266	-6.34686	-		0.629846	0.138998	0.658989	0.154832	1.04627	0.337258	-2.41793	-
CBS	875|NM_000071|2175 // 875|NM_001178008|2152 // 875|NM_001178009|1938	SI02777166	0.730167	0.0346006	0.299665	0.0555378	0.410406	0.0785087	-7.65158			0.311683	0.00293456	0.248924	0.0512413	0.798645	0.164574	-1.58682			0.722084	0.174035	0.624439	0.085665	0.864773	0.239824	-2.66291
CBS	875|NM_000071|1369 // 875|NM_001178008|1346 // 875|NM_001178009|1346	SI00001316	1.21488	0.0544617	0.946918	0.230368	0.779431	0.192814	-2.87669			0.807639	0.0320122	0.808924	0.236197	1.00159	0.295136	-0.0177129			0.540749	0.0926104	0.465151	0.178522	0.860198	0.361517	-3.79233
CBS	875|NM_001178008|57 // 875|NM_001178009|57	SI00001302	1.23312	0.0878122	0.998028	0.144863	0.809352	0.130853	-2.48953			1.15846	0.0203023	1.18531	0.296423	1.02318	0.256503	0.149164			0.507948	0.0814247	0.436135	0.0287665	0.858621	0.148834	-3.99807
CPD	1362|NM_001199775|5826 // 1362|NM_001304|6464	SI00025179	1.0234	0.0732945	1.18815	0.0268744	1.16098	0.087196	2.06026	-		1.16402	0.067706	1.2659	0.107048	1.08753	0.111619	0.646697	-		1.04195	0.0681007	1.11547	0.0410346	1.07055	0.080292	0.818703	-
CPD	1362|NM_001199775|2828 // 1362|NM_001304|3466	SI00025172	0.92766	0.0277619	0.317474	0.0449272	0.342232	0.0495018	-8.5337			0.547213	0.0238472	0.264896	0.0281921	0.484083	0.0556714	-4.01889			0.877016	0.0029609	0.922674	0.0298241	1.05206	0.0341913	-0.548276
CPD	1362|NM_001199775|1658 // 1362|NM_001304|2296	SI00025165	1.10182	0.0153376	0.923218	0.204051	0.837901	0.185561	-2.12013			0.767237	0.0123444	0.676984	0.175987	0.882366	0.229816	-0.93952			0.888764	0.0373402	1.02408	0.147852	1.15225	0.173257	0.17074
CPD	1362|NM_001199775|991 // 1362|NM_001304|1629	SI00025158	1.06517	0.0350751	1.07745	0.0131663	1.01153	0.0355284	0.126493			1.11517	0.0527555	1.21465	0.0551154	1.0892	0.0713979	0.659643			0.716734	0.0773124	0.661532	0.0678975	0.922981	0.137427	-2.3999
SCARB2	950|NM_005506|1012	SI02777208	1.03041	0.0581975	1.1442	0.019825	1.11044	0.0656026	1.40629	%GFP Inhibitor High Confidence		0.733732	0.0576758	0.864738	0.0528542	1.17855	0.117351	1.35044	-		1.01752	0.0375047	0.880796	0.0949719	0.865626	0.0986389	-0.845215	-
SCARB2	950|NM_001204255|1711 // 950|NM_005506|2140	SI02777215	1.00184	0.0705329	0.198514	0.101918	0.198149	0.102683	-10.398			0.671647	0.0625011	0.254218	0.0781415	0.378499	0.121558	-4.83523			0.728016	0.014969	0.643584	0.0365927	0.884023	0.0534492	-2.52716
SCARB2	950|NM_001204255|2886 // 950|NM_005506|3315	SI00078169	0.771203	0.0450318	0.618962	0.0895258	0.802593	0.125189	-2.57698			0.519164	0.0380454	0.540133	0.162276	1.04039	0.321736	0.282258			1.10674	0.0814247	0.988184	0.199885	0.89288	0.192183	-0.0837792
SCARB2	950|NM_001204255|1196 // 950|NM_005506|1625	SI00078162	0.95507	0.031955	0.722352	0.124649	0.756335	0.132943	-3.17553			0.693628	0.0563501	0.565703	0.135543	0.815571	0.206338	-1.45595			0.656134	0.0310894	0.563117	0.14489	0.858235	0.224537	-3.09771
CD19	930|NM_001178098|1914 // 930|NM_001770|1911	SI00028035	0.968627	0.0348881	0.981735	7.60527e-05	1.01353	0.0365056	0.152406	-		0.670321	0.0218929	0.756477	0.0704041	1.12853	0.11131	0.963721	-		1.0958	0.0699101	1.01511	0.0750891	0.926357	0.0904894	0.10711	-
CD19	930|NM_001178098|44 // 930|NM_001770|44	SI02626995	1.30178	0.0685159	0.914	0.152339	0.702114	0.122719	-3.87711			1.74266	0.105957	2.25956	0.508984	1.29661	0.302525	2.26326			0.143417	0.0120081	0.122943	0.0389194	0.857247	0.280705	-6.21875
CD19	930|NM_001178098|766 // 930|NM_001770|766	SI02627002	1.34239	0.000649274	1.40829	0.0431113	1.04909	0.0321193	0.612487			1.21513	0.0105364	1.61756	0.100021	1.33118	0.0831181	2.53053			0.352202	0.0641528	0.312893	0.00126911	0.888389	0.161858	-4.87192
CD19	930|NM_001178098|230 // 930|NM_001770|230	SI00028028	1.01302	0.00349562	0.980005	0.0649084	0.967413	0.0641613	-0.444342			0.99097	0.011866	0.826682	0.102866	0.834216	0.104283	-1.3118			1.11639	0.0513223	1.16572	0.124373	1.04418	0.121308	1.17503
CD151	977|NM_001039490|1444 // 977|NM_004357|1510 // 977|NM_139029|1506 // 977|NM_139030|1448	SI02777250	0.959268	0.00266066	0.984088	0.00358514	1.02587	0.00469726	0.312086	%GFP Inhibitor High Confidence		0.801997	0.00402687	0.885967	0.0530721	1.1047	0.0664069	0.779486	-		1.00019	0.0682652	0.978014	0.0239016	0.977824	0.0708878	-0.155893	-
CD151	977|NM_001039490|1440 // 977|NM_004357|1506 // 977|NM_139029|1502 // 977|NM_139030|1444	SI02777257	1.07301	0.00673073	0.0937515	0.00303089	0.0873721	0.00287733	-11.8314			0.632825	0.035638	0.0742886	0.013004	0.117392	0.0215864	-6.854			0.952854	0.0644818	0.633563	0.100683	0.664911	0.114846	-2.59821
CD151	977|NM_001039490|925 // 977|NM_004357|991 // 977|NM_139029|987 // 977|NM_139030|929	SI00063105	0.687312	0.0594699	0.303036	0.014952	0.4409	0.0439158	-7.25702			0.282728	0.0280557	0.344283	0.0382996	1.21772	0.181527	1.65329			0.40024	0.0192458	0.389171	0.103221	0.972344	0.262102	-4.33107
CD151	977|NM_001039490|804 // 977|NM_004357|870 // 977|NM_139029|866 // 977|NM_139030|808	SI00063112	0.989732	0.0236339	0.462378	0.105562	0.467175	0.107239	-6.91703			0.748763	0.00720714	0.404128	0.0869902	0.539727	0.116295	-3.58867			0.448976	0.141794	0.336375	0.0657823	0.749203	0.278301	-4.70542
CENPB	1059|NM_001810|2493	SI00028644	1.13572	0.0205676	1.19481	0.0146047	1.05202	0.0229855	0.650466	-		2.12824	0.0139828	2.70677	0.237945	1.27183	0.112115	2.07169	-		0.405009	0.00625079	0.365839	0.0325739	0.903286	0.0816268	-4.4965	-
CENPB	1059|NM_001810|1982	SI00028665	1.1727	0.00849095	1.23911	0.031086	1.05663	0.02759	0.710075			1.53426	0.0194238	2.54786	0.272448	1.66064	0.178816	5.07779			0.732902	0.0574086	0.618905	0.067686	0.844459	0.113598	-2.70214
CENPB	1059|NM_001810|327	SI00028658	0.986882	0.0111759	0.738252	0.15108	0.748066	0.153322	-3.28253			0.609163	0.0016008	0.584503	0.087927	0.959518	0.144363	-0.343011			0.783615	0.00180944	0.64134	0.05711	0.818438	0.0729047	-2.54307
CENPB	1059|NM_001810|237	SI00028651	0.817455	0.0640024	0.295703	0.0740802	0.361736	0.0949456	-8.28133			0.370101	0.0248767	0.308479	0.069641	0.833501	0.196331	-1.31732			0.637756	0.0231937	0.431798	0.0150178	0.677058	0.0340705	-4.02882
CTSD	1509|NM_001909|1183	SI00029827	1.03783	0.00558634	0.706932	0.14447	0.681166	0.139252	-4.14815	-		0.75876	0.0143893	0.840776	0.174859	1.10809	0.23141	0.805699	-		0.288578	0.00378337	0.273856	0.0116335	0.948984	0.0421895	-5.14871	Prolif Inhibitor Very High Confidence
CTSD	1509|NM_001909|334	SI02627282	1.00609	0.0639035	1.07258	0.111995	1.06608	0.130295	0.832386			0.832876	0.0285268	1.43106	0.153477	1.71821	0.193443	5.52291			0.10794	0.058231	0.0348489	0.0145948	0.322853	0.220494	-6.84338
CTSD	1509|NM_001909|2076	SI00029813	1.48653	0.0276142	1.65014	0.0766096	1.11006	0.0555084	1.40143			1.28721	0.0498475	2.04542	0.102593	1.58904	0.100693	4.52417			0.449791	0.0646463	0.329494	0.0649362	0.732551	0.178684	-4.7542
CTSD	1509|NM_001909|1147	SI00029820	1.12139	0.0226596	0.771363	0.00392854	0.687866	0.0143342	-4.06146			1.6688	0.00861669	1.58682	0.0177905	0.950876	0.0117369	-0.409828			0.117362	0.0356953	0.100509	0.0126911	0.856398	0.282026	-6.37782
CD3E	916|NM_000733|217	SI00014413	1.04425	0.00448372	1.00819	0.0419916	0.965469	0.0404254	-0.469497	-		0.883259	0.0849284	1.0373	0.134857	1.1744	0.189903	1.31836	-		0.425248	0.0101987	0.235118	0.0418807	0.552896	0.0993739	-5.42338	Prolif Inhibitor High Confidence
CD3E	916|NM_000733|338	SI00014420	1.0089	0.0615502	0.91923	0.0261967	0.91112	0.0613505	-1.17274			0.454908	0.0720631	0.678128	0.0588201	1.49069	0.269226	3.76382			0.313935	0.0422751	0.288812	0.0107875	0.919977	0.128563	-5.04266
CD3E	916|NM_000733|220	SI00014427	0.986953	0.0540549	0.280677	0.071944	0.284388	0.0745406	-9.28216			0.4068	0.000798065	0.197904	0.067016	0.486488	0.164742	-4.00029			0.620076	0.0511578	0.673198	0.039977	1.08567	0.11036	-2.31718
CD3E	916|NM_000733|1140	SI02624230	1.0674	0.0243299	1.20477	0.077518	1.12869	0.0770453	1.64251			1.32487	0.0355684	1.6177	0.219218	1.22103	0.16868	1.67887			0.502714	0.089485	0.465749	0.0634556	0.92647	0.207678	-3.78809
CHD4	1108|NM_001273|5516	SI00024542	1.22765	0.00840759	1.27487	0.0372114	1.03846	0.0311342	0.474964	-		1.12553	0.0342882	1.30459	0.0867607	1.15909	0.0847872	1.19999	NSF Stimulator High Confidence		0.824325	0.103467	0.779838	0.0380734	0.946032	0.12741	-1.56105	-
CHD4	1108|NM_001273|3426	SI00024549	1.30914	0.0235264	1.41413	0.0329844	1.0802	0.0318064	1.01502			1.27826	0.125184	1.92949	0.143413	1.50947	0.185581	3.90902			0.69161	0.150019	0.326503	0.050553	0.472092	0.125814	-4.77541
CHD4	1108|NM_001273|2823	SI00024563	1.18692	0.000619351	1.2711	0.0424798	1.07092	0.0357944	0.894989			1.4701	0.0521268	1.97601	0.313816	1.34413	0.218721	2.63067			0.817463	0.0450715	0.663177	0.10999	0.811262	0.14179	-2.38824
CHD4	1108|NM_001273|2813	SI00024556	1.36769	0.0207544	1.44133	0.0415943	1.05385	0.0343605	0.674046			1.32729	0.0456903	1.76442	0.096756	1.32935	0.0860706	2.51636			0.257871	0.0804378	0.192043	0.111259	0.744726	0.490016	-5.7288
COMT	1312|NM_000754|1275 // 1312|NM_001135161|1233 // 1312|NM_001135162|1250 // 1312|NM_007310|1006	SI00014875	1.08701	0.0697593	1.12256	0.109817	1.03271	0.120826	0.400494	%GFP Inhibitor High Confidence		1.09229	0.0504044	1.04949	0.125191	0.960815	0.12289	-0.33298	-		0.779893	0.110376	0.818427	0.00507645	1.04941	0.148662	-1.28744	-
COMT	1312|NM_000754|1152 // 1312|NM_001135161|1110 // 1312|NM_001135162|1127 // 1312|NM_007310|883	SI00014882	0.866001	0.0534473	0.491699	0.104671	0.567781	0.125844	-5.61527			0.382641	0.0201974	0.302464	0.0485233	0.790463	0.133499	-1.65007			0.931568	0.0636593	0.88259	0.0327854	0.947425	0.0736902	-0.832489
COMT	1312|NM_000754|1151 // 1312|NM_001135161|1109 // 1312|NM_001135162|1126 // 1312|NM_007310|882	SI00014861	1.08579	0.027113	0.635344	0.179997	0.585146	0.166418	-5.39058			0.551922	0.0589021	0.404107	0.0721725	0.732182	0.152334	-2.10069			0.767098	0.0597115	0.74843	0.00549948	0.975663	0.0762839	-1.78375
COMT	1312|NM_000754|360 // 1312|NM_001135161|318 // 1312|NM_001135162|335 // 1312|NM_007310|91	SI00014868	1.12963	0.0343413	0.590523	0.136262	0.522758	0.121668	-6.19783			0.731689	0.0396851	0.519623	0.0750455	0.710168	0.109559	-2.27088			0.39047	0.0396432	0.314388	0.137064	0.805154	0.360416	-4.86131
CYP51A1	1595|NM_000786|2939 // 1595|NM_001146152|2665	SI00015596	0.758328	0.0318872	0.52109	0.00186798	0.687156	0.0289992	-4.07066	%GFP Inhibitor High Confidence		0.451931	0.00815951	0.486072	0.0466942	1.07555	0.10513	0.554066	-		0.953784	0.0190814	0.772659	0.189944	0.810099	0.199806	-1.61195	-
CYP51A1	1595|NM_000786|2158 // 1595|NM_001146152|1884	SI00015589	1.00992	0.0503345	0.225732	0.199164	0.223515	0.197522	-10.0698			0.580661	0.05423	0.220801	0.150852	0.380258	0.262209	-4.82162			0.741742	0.0386562	0.576578	0.116547	0.77733	0.162264	-3.00226
CYP51A1	1595|NM_000786|1954 // 1595|NM_001146152|1680	SI00015603	1.127	0.0357362	1.12548	0.0917499	0.998656	0.087353	-0.0400915			0.633376	0.0371387	0.664705	0.0876493	1.04946	0.15145	0.352421			0.824791	0.11235	0.736763	0.173868	0.893273	0.2434	-1.86647
CYP51A1	1595|NM_000786|1667 // 1595|NM_001146152|1393	SI00015610	1.04856	0.00899137	0.617246	0.255791	0.588662	0.243998	-5.34509			0.686712	0.0218559	0.431524	0.158769	0.628391	0.232066	-2.90315			1.02334	0.0450715	1.04442	0.254457	1.0206	0.252684	0.314967
CRX	1406|NM_000554|4428	SI00011879	1.01235	0.0354468	0.957836	0.225904	0.946152	0.225594	-0.719446	-		0.93371	0.0162389	0.819814	0.237834	0.878018	0.255176	-0.973141	-		0.861081	0.0715551	0.892911	0.0731854	1.03696	0.121034	-0.759315	-
CRX	1406|NM_000554|1183	SI00011886	1.067	0.0510247	0.987177	0.0225112	0.925193	0.0490164	-0.990642			1.03953	0.0788265	1.1532	0.0116051	1.10935	0.0848587	0.815433			0.108871	0.0131596	0.0393359	0.00486493	0.361308	0.0624824	-6.81156
CRX	1406|NM_000554|1026	SI00011872	1.35067	0.016643	1.56339	0.0276317	1.1575	0.0249388	2.01517			1.01059	0.0325769	1.79295	0.0595262	1.77417	0.0820995	5.95552			0.337779	0.0651398	0.263087	0.039977	0.778873	0.191229	-5.22506
CRX	1406|NM_000554|993	SI00011865	1.30898	0.0218539	0.134066	0.00111412	0.10242	0.00191007	-11.6367			0.7602	0.00947732	0.195904	0.00683879	0.257701	0.0095525	-5.76919			0.792106	0.0144755	0.647024	0.0901069	0.81684	0.114731	-2.50277
CHRNG	1146|NM_005199|702	SI00073689	1.05772	0.0178002	1.1486	0.00287859	1.08592	0.0184763	1.08904	-		2.33259	0.0936405	3.05637	0.0560947	1.31029	0.0578376	2.36905	NSF Stimulator High Confidence		0.264035	0.0230292	0.219563	0.0939143	0.831568	0.363008	-5.53367	Prolif Inhibitor High Confidence
CHRNG	1146|NM_005199|468	SI00073682	1.40886	0.00951169	1.66413	0.0573776	1.18119	0.0414996	2.32172			4.08126	0.128782	10.404	0.780696	2.54921	0.207513	11.9479			0.0633917	0.00608629	0.0444212	0.00105759	0.700741	0.0693164	-6.77551
CHRNG	1144|NM_000751|236 // 1144|NR_046333|236 // 1144|NR_046334|236 // 1146|NM_005199|198	SI02634646	0.96157	0.0209789	0.97928	0.181315	1.01842	0.189866	0.215619			0.429857	0.0414285	0.685747	0.0255683	1.59529	0.164855	4.57254			0.168773	0.043262	0.0656596	0.00655708	0.38904	0.107024	-6.62492
CHRNG	1146|NM_005199|240	SI02634653	1.00432	0.0163508	1.04201	0.142264	1.03752	0.142655	0.462844			0.792651	0.00322946	0.848176	0.153492	1.07005	0.193693	0.511583			0.864338	0.0676072	0.835926	0.245996	0.967129	0.294488	-1.16336
CPT1A	1374|NM_001031847|1160 // 1374|NM_001876|1160	SI00029407	1.19522	0.0324145	0.919024	0.0656179	0.768913	0.058727	-3.01277	-		1.51375	0.116808	1.07646	0.0346447	0.711121	0.0594548	-2.26352	-		0.510275	0.0347083	0.505534	0.0389194	0.99071	0.101776	-3.506	-
CPT1A	1374|NM_001031847|1032 // 1374|NM_001876|1032	SI00029400	0.951854	0.00207139	0.42673	0.307056	0.448315	0.322589	-7.16107			0.804265	0.0150381	0.347665	0.214208	0.432276	0.266462	-4.41944			0.938198	0.0325699	0.903829	0.0784734	0.963367	0.090081	-0.681899
CPT1A	1374|NM_001031847|617 // 1374|NM_001876|617	SI00029414	1.09004	0.0188009	1.21042	0.0407128	1.11044	0.0419744	1.40634			1.1316	0.0723414	1.80606	0.0242323	1.59603	0.104255	4.57823			0.569363	0.0557636	0.449447	0.0154409	0.789386	0.0819313	-3.90369
CPT1A	1374|NM_001031847|383 // 1374|NM_001876|383	SI00029421	0.991193	0.00719663	0.962913	0.165356	0.971469	0.166974	-0.391864			0.920265	0.00403557	0.774061	0.145238	0.841129	0.157865	-1.25835			1.18781	0.0407946	1.223	0.298876	1.02963	0.254092	1.5812
CD86	942|NM_001206924|1936 // 942|NM_001206925|2222 // 942|NM_006889|2327 // 942|NM_175862|2272 // 942|NM_176892|2183	SI00092953	1.12485	0.0363294	1.19455	0.0774559	1.06197	0.0769282	0.779095	-		1.89904	0.267681	2.26032	0.0116569	1.19024	0.167884	1.44087	-		0.325333	0.01464	0.225845	0.0359582	0.694196	0.114857	-5.48913	-
CD86	942|NM_001206924|219 // 942|NM_001206925|505 // 942|NM_006889|610 // 942|NM_175862|555 // 942|NM_176892|610	SI00092932	1.09698	0.0307019	1.14024	0.0398586	1.03944	0.0465459	0.487584			1.21011	0.0472608	1.28513	0.0616396	1.062	0.0656879	0.449322			1.0131	0.0342148	1.05325	0.0131142	1.03962	0.0374206	0.377537
CD86	942|NM_001206924|260 // 942|NM_001206925|546 // 942|NM_006889|651 // 942|NM_175862|596 // 942|NM_176892|651	SI00092946	1.07577	0.0258785	1.12262	0.0929078	1.04355	0.0899386	0.540819			1.3134	0.0591097	1.4904	0.324263	1.13476	0.252115	1.0119			0.747092	0.00115146	0.785522	0.106182	1.05144	0.142137	-1.52075
CD86	942|NM_001206924|422 // 942|NM_001206925|708 // 942|NM_006889|813 // 942|NM_175862|758 // 942|NM_176892|813	SI00092939	1.02414	0.0355103	0.881134	0.176432	0.860361	0.174836	-1.82951			0.976171	0.0439966	0.726557	0.128518	0.744293	0.135861	-2.00705			0.841889	0.146071	0.967245	0.185079	1.1489	0.296756	-0.232249
DAF	1604|NM_000574|1889 // 1604|NM_001114752|2007	SI00012089	1.11421	0.051854	0.92074	0.113829	0.826358	0.10916	-2.26949	%GFP Inhibitor Very High Confidence		0.882358	0.0952006	0.937467	0.0804915	1.06246	0.1465	0.452874	-		0.362089	0.0893205	0.286419	0.0200943	0.791019	0.202868	-5.05963	-
DAF	1604|NM_000574|2110 // 1604|NM_001114752|2228	SI02623775	0.791446	0.00793962	0.34609	0.212021	0.437288	0.267926	-7.30374			0.610178	0.0395116	0.37654	0.179238	0.617099	0.296452	-2.99046			0.88132	0.044907	0.736913	0.107663	0.836147	0.129378	-1.86541
DAF	1604|NM_000574|1172 // 1604|NM_001114752|1172	SI00012096	0.908658	0.00306314	0.453976	0.134709	0.499611	0.14826	-6.49733			0.538207	0.00701298	0.396365	0.110966	0.736454	0.206401	-2.06766			0.618448	0.0564216	0.581663	0.0560524	0.940521	0.124808	-2.96621
DAF	1604|NM_000574|160 // 1604|NM_001114752|160	SI00012103	1.31433	0.0139023	1.02763	0.149595	0.781867	0.114118	-2.84517			1.42983	0.0373505	1.25268	0.250107	0.8761	0.176411	-0.987968			0.599372	0.0169429	0.533353	0.0820692	0.889854	0.139217	-3.30875
COL4A4	1286|NM_000092|6684	SI00001841	0.973597	0.0248264	1.04442	0.103626	1.07274	0.109895	0.918548	-		0.672944	0.0660845	0.733097	0.123905	1.08939	0.212947	0.661086	-		1.0929	0.0194103	1.06611	0.208134	0.975488	0.191229	0.468739	Prolif Inhibitor High Confidence
COL4A4	1286|NM_000092|6067	SI00001827	1.11799	0.00976485	0.254673	0.128012	0.227794	0.114519	-10.0144			1.02766	0.0355871	0.294859	0.0646959	0.286922	0.0637338	-5.54326			0.720456	0.0134885	0.539336	0.15187	0.748604	0.211263	-3.26633
COL4A4	1286|NM_000092|1387	SI00001820	1.00239	0.00634183	0.516376	0.139995	0.515146	0.1397	-6.29632			1.02254	0.0901962	0.834935	0.221199	0.816532	0.227999	-1.44852			0.322077	0.0297735	0.318277	0.0934912	0.988203	0.304312	-4.83374
COL4A4	1286|NM_000092|576	SI00001834	1.18225	0.175541	1.26096	0.110499	1.06658	0.183891	0.838818			1.22261	0.125177	1.75956	0.325241	1.43919	0.304106	3.36561			0.259383	0.0115146	0.225097	0.106394	0.867819	0.411986	-5.49443
CCNG2	901|NM_004354|1794	SI02633043	0.995367	0.0294672	0.93169	0.0881439	0.936026	0.0927885	-0.850472	-		1.07011	0.0306739	0.858881	0.0380747	0.802606	0.0423699	-1.55619	-		0.646712	0.0506643	0.658391	0.0105759	1.01806	0.0814153	-2.42217	Prolif Inhibitor High Confidence
CCNG2	901|NM_004354|1032	SI02777180	1.14177	0.0409601	1.25094	0.118375	1.09561	0.110876	1.21446			1.56678	0.0351468	1.90787	0.249542	1.2177	0.161596	1.65318			0.612981	0.0532962	0.561173	0.0258053	0.915482	0.0900444	-3.11149
CCNG2	901|NM_004354|1955	SI00063014	1.11776	0.0604453	1.15785	0.0242181	1.03586	0.0600608	0.441344			1.23265	0.161634	1.50962	0.141349	1.22469	0.197329	1.70723			0.523302	0.0975452	0.504337	0.0621865	0.96376	0.215395	-3.51448
CCNG2	901|NM_004354|1737	SI00063028	1.10379	0.011232	0.37821	0.0925513	0.342646	0.0839209	-8.52835			0.701484	0.113419	0.416046	0.074977	0.593094	0.143596	-3.17606			0.503528	0.111363	0.44137	0.085665	0.876555	0.257928	-3.96095
CDH11	1009|NM_001797|857	SI02663955	0.986099	0.00618715	0.954287	0.2195	0.967739	0.222677	-0.440128	-		1.19951	0.0158876	1.15471	0.261495	0.962646	0.218374	-0.318827	-		0.820254	0.0430975	0.827999	0.179791	1.00944	0.225515	-1.21957	-
CDH11	1009|NM_001797|2946	SI02663948	0.869829	0.00714945	0.813428	0.139964	0.935158	0.161093	-0.861695			0.508733	0.0369371	0.547477	0.132797	1.07616	0.272479	0.558799			1.13535	0.148538	1.12893	0.255515	0.99434	0.259947	0.914147
CDH11	1009|NM_001797|3102	SI00028525	0.866033	0.0340352	0.309152	0.0949766	0.356975	0.110562	-8.34294			0.614768	0.0516919	0.358554	0.0971151	0.583234	0.165407	-3.25229			0.609142	0.0301025	0.615316	0.106182	1.01013	0.181321	-2.7276
CDH11	1009|NM_001797|2815	SI00028511	1.02405	0.0684244	1.10169	0.0397425	1.07582	0.0816907	0.958316			1.12388	0.0795852	1.41855	0.152319	1.26219	0.162348	1.99709			0.853172	0.174529	0.782232	0.283858	0.916851	0.381932	-1.54408
CD69	969|NM_001781|1517	SI02627030	1.06352	0.0327585	1.14914	0.0261741	1.08051	0.0413931	1.01908	-		1.02431	0.0679805	1.15195	0.189239	1.12461	0.199254	0.933382	-		1.22112	0.161658	1.19929	0.0848828	0.982126	0.147434	1.41308	-
CD69	969|NM_001781|60	SI02627037	0.85679	0.0191118	0.531439	0.0533725	0.620267	0.0638116	-4.93614			0.475876	0.0295121	0.393746	0.0126097	0.827414	0.057751	-1.36438			0.876768	0.092903	0.870591	0.104102	0.992955	0.158643	-0.917571
CD69	969|NM_001781|1164	SI00028259	0.855633	0.0366741	0.767826	0.0404419	0.897378	0.0609381	-1.35054			0.559913	0.0195598	0.649667	0.00358048	1.1603	0.0410349	1.20936			0.579373	0.0700965	0.611396	0.0262256	1.05527	0.13546	-2.75539
CD69	969|NM_001781|1401	SI02627044	0.906634	0.011029	0.818594	0.10958	0.902893	0.121362	-1.27919			0.984658	0.105133	1.08964	0.318219	1.10662	0.344098	0.794301			0.553286	0.0875368	0.428925	0.0480469	0.775232	0.150281	-4.04919
CDX2	1045|NM_001265|581	SI00024465	1.17317	0.0304676	1.19777	0.018132	1.02097	0.0306907	0.248667	-		0.772084	0.0316653	1.52932	0.329458	1.98077	0.434377	7.5529	NSF Stimulator Very High Confidence		0.709928	0.0903876	0.48654	0.149946	0.685337	0.228528	-3.64068	Prolif Inhibitor Very High Confidence
CDX2	1045|NM_001265|2127	SI02625777	1.39358	0.00585365	1.60414	0.0260174	1.15109	0.0192854	1.93228			0.838092	0.0150982	1.50328	0.0849079	1.79369	0.106339	6.10652			0.325379	0.0100617	0.392828	0.017417	1.20729	0.0652614	-4.30514
CDX2	1045|NM_001265|1070	SI00024479	1.26975	0.0946379	1.38977	0.0933227	1.09452	0.109803	1.20033			1.02221	0.199789	1.38895	0.49849	1.35877	0.555282	2.74384			0.545104	0.0420914	0.533396	0.124522	0.978522	0.240608	-3.30844
CDX2	1045|NM_001265|908	SI00024472	1.1553	0.00601563	1.13237	0.0357592	0.980152	0.0313703	-0.279511			1.12399	0.0798182	1.56239	0.137779	1.39004	0.157384	2.98561			0.455815	0.0389052	0.389147	0.0742725	0.85374	0.178496	-4.33124
AP2M1	1173|NM_001025205|163 // 1173|NM_004068|163	SI02632469	1.06673	0.00417402	0.778417	0.238372	0.729721	0.223479	-3.51989	%GFP Inhibitor High Confidence		0.614528	0.00450848	0.866035	0.283096	1.40927	0.460788	3.13428	-		0.435538	0.0273343	0.391837	0.0652637	0.899662	0.160131	-4.31217	-
AP2M1	1173|NM_001025205|1198 // 1173|NM_004068|1204	SI02777355	1.15033	0.0193876	0.571124	0.153919	0.496488	0.134066	-6.53774			0.668535	0.00182244	0.398756	0.123689	0.596462	0.185022	-3.15002			0.942697	0.0674134	0.99304	0.0814795	1.0534	0.114652	-0.0493498
AP2M1	1173|NM_001025205|162 // 1173|NM_004068|162	SI02632476	0.905665	0.0102292	0.731094	0.114339	0.807246	0.126578	-2.51678			0.556299	0.0132405	0.565187	0.114223	1.01598	0.206747	0.0935086			0.802182	0.0850213	0.733561	0.0224219	0.914458	0.100871	-1.88918
AP2M1	1173|NM_001025205|1887 // 1173|NM_004068|1893	SI00059318	1.19416	0.00990736	1.30585	0.10606	1.09352	0.0892771	1.18743			0.753893	0.0462502	1.24208	0.316549	1.64755	0.431879	4.97657			0.270477	0.0320297	0.182329	0.124922	0.6741	0.468706	-5.79768
CPA2	1358|NM_001869|735	SI00029218	1.01609	0.0478729	1.12292	0.0270003	1.10513	0.0584565	1.33761	-		0.767251	0.00275248	0.97635	0.102194	1.27253	0.133273	2.07708	-		0.629532	0.10984	0.647918	0.0542529	1.02921	0.199184	-2.49643	-
CPA2	1358|NM_001869|695	SI00029225	1.26613	0.0835278	1.32209	0.0884723	1.0442	0.098123	0.549236			1.83598	0.18749	1.51	0.274521	0.822448	0.171496	-1.40278			0.900483	0.0600348	0.988935	0.0504492	1.09823	0.0921937	-0.0784578
CPA2	1358|NM_001869|580	SI00029211	1.14148	0.0145276	1.30337	0.0354577	1.14182	0.034294	1.81239			1.63433	0.0192423	2.80515	0.297091	1.7164	0.182902	5.50888			0.362612	0.0067078	0.31681	0.0304297	0.873689	0.0854602	-4.84414
CPA2	1358|NM_001869|484	SI00029204	1.05426	0.0337613	0.159743	0.0176792	0.151521	0.0174572	-11.0013			0.706111	0.0289255	0.164623	0.0431486	0.233141	0.0618492	-5.95907			0.961077	0.0638918	0.598655	0.0682666	0.622901	0.0822208	-2.84573
CTNS	1497|NM_001031681|2209 // 1497|NM_004937|2598	SI00070224	1.36219	0.0554932	1.19629	0.0068517	0.87821	0.0361286	-1.59857	-		1.36018	0.0284291	1.73298	0.00930366	1.27408	0.0274939	2.08905	-		0.347316	0.0786489	0.2977	0.0738721	0.857144	0.287946	-4.97964	Prolif Inhibitor High Confidence
CTNS	1497|NM_001031681|833 // 1497|NM_004937|956	SI00070231	1.19832	0.0189279	1.18961	0.0772311	0.992736	0.0663299	-0.116684			1.31116	0.0981359	1.77545	0.213294	1.3541	0.191665	2.70778			0.373166	0.00855244	0.299115	0.019419	0.801561	0.0551859	-4.96961
CTNS	1497|NM_001031681|830 // 1497|NM_004937|953	SI00070217	0.955528	0.077874	0.559696	0.206455	0.585745	0.221275	-5.38283			0.6422	0.0521456	0.410821	0.111053	0.639708	0.180559	-2.81566			0.861234	0.0212973	0.749133	0.0752735	0.869837	0.0900098	-1.77877
CTNS	1497|NM_001031681|426 // 1497|NM_004937|549	SI00070238	1.07153	0.0283963	0.667385	0.0216866	0.622832	0.026116	-4.90295			0.537161	0.0157913	0.631911	0.0256793	1.17639	0.0590031	1.33377			0.432573	0.00637241	0.372302	0.0720703	0.860667	0.16709	-4.45068
CASP7	840|NM_001227|1252 // 840|NM_033338|1359 // 840|NM_033339|1326 // 840|NM_033340|1080	SI00023793	1.0679	0.0211834	1.108	0.0331256	1.03755	0.0372261	0.463178	-		0.993783	0.0291637	0.923258	0.0628999	0.929034	0.0689156	-0.5787	NSF Stimulator High Confidence		0.661785	0.128957	0.673257	0.0268262	1.01733	0.202343	-2.31676	-
CASP7	840|NM_001227|519 // 840|NM_033338|626 // 840|NM_033339|593 // 840|NM_033340|381	SI02625574	1.39817	0.0189069	1.63159	0.0591806	1.16695	0.0451732	2.13746			1.43494	0.000318416	2.8561	0.131455	1.99039	0.0916109	7.62727			0.198144	0.0199557	0.224513	0.034834	1.13308	0.209591	-5.49857
CASP7	840|NM_001227|992 // 840|NM_033338|1099 // 840|NM_033339|1066 // 840|NM_033340|820	SI00023786	1.04542	0.0482017	1.17913	0.0325226	1.1279	0.0605991	1.63223			0.953906	0.0213566	1.42911	0.0842496	1.49817	0.0944753	3.82163			0.52376	0.0330359	0.412504	0.0720703	0.787583	0.146294	-4.16562
CASP7	840|NM_001227|1475 // 840|NM_033338|1582 // 840|NM_033339|1549 // 840|NM_033340|1303	SI02625581	1.04454	0.0106408	1.23039	0.0239549	1.17792	0.025883	2.27951			1.02843	0.0551333	1.39753	0.0227198	1.35889	0.0761251	2.74481			0.883527	0.138348	0.741913	0.118315	0.839718	0.187675	-1.82996
CD74	972|NM_001025158|1036 // 972|NM_001025159|1412 // 972|NM_004355|1220	SI00063049	0.960475	0.0392076	0.895874	0.0526842	0.93274	0.066772	-0.892988	-		0.678512	0.0378987	0.603683	0.0304304	0.889716	0.0669408	-0.882693	-		0.735778	0.13533	0.733561	0.0784766	0.996987	0.212136	-1.88918	-
CD74	972|NM_001025158|858 // 972|NM_001025159|1234 // 972|NM_004355|1042	SI00063063	1.03164	0.033902	1.11462	0.0063525	1.08043	0.0360356	1.01805			1.14879	0.00125687	1.51527	0.109741	1.31901	0.0955382	2.43641			0.973646	0.105145	0.730164	0.0864844	0.749928	0.120202	-1.91327
CD74	972|NM_001025159|791 // 972|NM_004355|791	SI00063056	1.0093	0.0397644	1.06858	0.0526167	1.05873	0.0667654	0.737276			1.00586	0.040161	1.14148	0.106675	1.13482	0.115326	1.01238			0.748822	0.0125771	0.589595	0.0142139	0.787364	0.0231342	-2.90996
CD74	0	SI00063042	1.34568	0.0405657	1.28769	0.113169	0.95691	0.0889077	-0.580244			1.63432	0.0585037	1.49766	0.223783	0.916383	0.140802	-0.676515			0.757952	0.0382345	0.758334	0.0042041	1.0005	0.0507737	-1.71352
DBT	1629|NM_001918|2094	SI00029967	0.985179	0.0288061	0.887472	0.00997566	0.900822	0.0282189	-1.30598	-		1.07593	0.0282301	0.820829	0.0105635	0.762904	0.0222952	-1.86316	-		0.87487	0.0124094	0.914474	0.0752735	1.04527	0.0873077	-0.606417	-
DBT	1629|NM_001918|1579	SI00029960	1.00021	0.00330034	0.921028	0.0322045	0.920831	0.0323407	-1.04708			0.900595	0.0158192	0.702205	0.0153301	0.779711	0.0218479	-1.73321			1.11155	0.0442715	1.12327	0.0650635	1.01055	0.0710363	0.874077
DBT	0	SI00029974	0.982783	0.0117594	0.914408	0.0131016	0.930428	0.0173684	-0.922903			0.989085	0.0146369	0.807417	0.0297411	0.816327	0.0324053	-1.45011			1.04218	0.00184464	1.02248	0.0282275	0.981098	0.0271406	0.159425
DBT	1629|NM_001918|736	SI00029981	0.927128	0.0166475	1.07221	0.0207093	1.15648	0.0304986	2.00208			0.548809	0.0163092	0.746897	0.0490949	1.36094	0.0981748	2.76063			0.470993	0.079152	0.453698	0.0214209	0.963281	0.16815	-3.87354
DEFA3	1667|NM_004084|316 // 1668|NM_005217|309 // 728358|NM_001042500|316	SI03515050	1.15609	0.00901105	1.30404	0.0468488	1.12798	0.0414663	1.63326	-		1.05279	0.0194279	1.52472	0.0339493	1.44828	0.0418828	3.43587	NSF Stimulator Very High Confidence		0.84985	0.0179434	0.846101	0.0118115	0.995589	0.0251996	-1.09122	-
DEFA3	1667|NM_004084|282 // 728358|NM_001042500|282	SI00362012	1.00579	0.013129	1.16182	0.0264602	1.15513	0.0303227	1.98456			0.889721	0.0042843	1.22354	0.151037	1.37519	0.169887	2.8708			0.915068	0.0139187	0.71346	0.0292285	0.779679	0.0340719	-2.03171
DEFA3	1667|NM_004084|424 // 1668|NM_005217|417 // 728358|NM_001042500|424	SI00362019	1.07654	0.09072	0.744748	0.0486036	0.6918	0.0737362	-4.01056			1.0331	0.155912	1.33162	0.142305	1.28895	0.238357	2.20406			0.635105	0.444056	0.323322	0.0140137	0.509084	0.356628	-4.79797
DEFA3	1667|NM_004084|258 // 1668|NM_005217|251 // 728358|NM_001042500|258	SI03673908	1.31965	0.0122463	1.30573	0.0891825	0.989452	0.0682014	-0.159177			1.6789	0.0735454	2.21971	0.19135	1.32212	0.127845	2.4605			0.490084	0.101455	0.450018	0.0134131	0.918246	0.192052	-3.89964
DNCH1	1778|NM_001376|3177	SI02626141	1.08973	0.0379572	0.83083	0.00182699	0.762415	0.0266091	-3.09685	-		1.4247	0.0617519	1.33324	0.10807	0.935802	0.0860182	-0.526372	-		0.370913	0.0150925	0.351634	0.0228223	0.948023	0.0726223	-4.59722	Prolif Inhibitor Very High Confidence
DNCH1	1778|NM_001376|9966	SI02626148	1.01988	0.0188728	0.626995	0.00789999	0.614772	0.013763	-5.00725			0.881368	0.0225378	0.710419	0.0364416	0.806042	0.0461993	-1.52963			0.378383	0.0192849	0.402312	0.0508496	1.06324	0.144901	-4.23789
DNCH1	1778|NM_001376|531	SI02626155	1.03718	0.0887624	0.994504	0.0428461	0.958855	0.091871	-0.555079			1.39015	0.0427133	1.73707	0.318748	1.24956	0.232482	1.89945			0.266445	0.0112356	0.250702	0.0214209	0.940913	0.0896528	-5.31288
DNCH1	1778|NM_001376|3537	SI02626162	1.15968	0.0686647	1.09704	0.1161	0.945984	0.114718	-0.721625			1.11916	0.248319	1.36058	0.361404	1.21572	0.420764	1.63783			0.375774	0.304702	0.412788	0.460449	1.0985	1.51488	-4.16362
EN1	2019|NM_001426|226	SI00379617	1.21108	0.130764	1.22449	0.00961058	1.01107	0.109456	0.120573	-		1.07	0.383858	1.63795	0.417267	1.53079	0.673544	4.07388	NSF Stimulator Very High Confidence		0.373877	0.437516	0.374283	0.456445	1.00109	1.69199	-4.43663	Prolif Inhibitor Very High Confidence
EN1	2019|NM_001426|1838	SI00379624	1.18289	0.0728344	1.36148	0.0216047	1.15097	0.0731845	1.93076			1.8991	0.219274	2.83302	0.302847	1.49177	0.234729	3.77213			0.420953	0.00033539	0.393819	0.032832	0.935541	0.0779982	-4.29811
EN1	2019|NM_001426|2923	SI00379631	1.14927	0.00080216	1.26217	0.0237855	1.09824	0.0207105	1.24839			1.2048	0.0400065	1.78606	0.00827646	1.48246	0.0497034	3.70014			0.413008	0.0595317	0.256647	0.0638623	0.62141	0.178697	-5.27072
EN1	2019|NM_001426|587	SI00379638	1.09657	0.0186217	0.954497	0.0182767	0.87044	0.0222776	-1.6991			0.608238	0.0314842	0.964825	0.0218086	1.58626	0.0895968	4.50272			0.191741	0.0243158	0.100932	0.0406397	0.526397	0.222215	-6.37482
F2	2147|NM_000506|1339	SI00010759	0.960133	0.0411237	0.81193	0.0505325	0.845643	0.0638895	-2.01995	-		0.569403	0.0386978	0.53119	0.0138127	0.93289	0.0678836	-0.548888	-		0.979219	0.145224	0.926082	0.0672656	0.945736	0.156176	-0.524111	-
F2	0	SI00010752	1.14512	0.0563	1.23115	0.0730439	1.07513	0.0828426	0.949414			1.74729	0.236814	2.21233	0.443391	1.26615	0.306336	2.02775			0.655026	0.0248189	0.680335	0.0804785	1.03864	0.129012	-2.26658
F2	2147|NM_000506|1700	SI00010773	1.04352	0.0609444	0.367891	0.196427	0.35255	0.189359	-8.4002			1.6408	0.16024	0.581349	0.28527	0.354307	0.177269	-5.02226			0.495894	0.0861952	0.546137	0.0968946	1.10132	0.273539	-3.21811
F2	0	SI00010766	0.839607	0.0629332	0.40097	0.0231903	0.477568	0.0452136	-6.78256			1.1739	0.245126	0.725906	0.00583349	0.61837	0.129219	-2.98064			0.277829	0.0310236	0.261036	0.00840821	0.939556	0.109193	-5.23961
NR6A1	2649|NM_001489|419 // 2649|NM_033334|431	SI00146139	1.11578	0.0204034	1.20457	0.0223701	1.07957	0.0281366	1.0069	-		1.18407	0.0338314	1.87193	0.0358784	1.58093	0.0543924	4.46151	NSF Stimulator High Confidence		0.476922	0.0526562	0.454831	0.0766748	0.95368	0.192182	-3.86551	-
NR6A1	2649|NM_001489|1322 // 2649|NM_033334|1337	SI02626351	0.947711	0.00811227	1.00995	0.00819281	1.06567	0.0125676	0.826992			0.85321	0.00464126	1.02238	0.0326312	1.19828	0.0387968	1.50299			0.850325	0.0246512	0.699162	0.0534522	0.82223	0.0672286	-2.13308
NR6A1	2649|NM_001489|1394 // 2649|NM_033334|1409	SI02626358	1.05038	0.0122429	1.29561	0.0357548	1.23346	0.0369514	2.99813			1.3093	0.0511068	1.8357	0.066213	1.40205	0.0745156	3.07849			0.727003	0.0471223	0.633904	0.00200195	0.87194	0.0565837	-2.5958
NR6A1	2649|NM_001489|1235 // 2649|NM_033334|1250	SI00146146	1.04007	0.0383031	1.14323	0.0010414	1.09918	0.0404922	1.26064			0.750502	0.0400145	1.30753	0.00117269	1.74221	0.0929023	5.70844			0.542377	0.0536624	0.301946	0.0442432	0.55671	0.0984275	-4.94953
DEFB4	1673|NM_004942|288 // 100289462|NM_001205266|257	SI00362509	1.45233	0.0368459	1.36921	0.151999	0.942768	0.107357	-0.763235	-		2.04783	0.00637944	1.70064	0.294308	0.830464	0.14374	-1.34081	-		0.77396	0.0682519	0.812835	0.00680664	1.05023	0.0930312	-1.32709	-
DEFB4	1673|NM_004942|164 // 100289462|NM_001205266|133	SI00362516	1.17468	0.0251697	1.16367	0.00231111	0.990633	0.0213172	-0.143903			1.23984	0.133897	1.47249	0.0623367	1.18765	0.137763	1.42082			0.44538	0.00570163	0.457945	0.00900879	1.02821	0.024133	-3.84343
DEFB4	1673|NM_004942|293 // 100289462|NM_001205266|262	SI00362523	1.09613	0.0643549	0.657786	0.152006	0.600098	0.14308	-5.19711			0.859495	0.0287207	0.490632	0.11042	0.570838	0.129879	-3.34814			0.855305	0.0521531	0.998136	0.14354	1.16699	0.182286	-0.0132157
DEFB4	1673|NM_004942|127 // 100289462|NM_001205266|96	SI00362530	1.04717	0.0459908	1.14044	0.156669	1.08907	0.157071	1.12982			0.617947	0.0714886	0.770683	0.167742	1.24717	0.307412	1.88098			0.560638	0.104977	0.457803	0.069668	0.816576	0.197029	-3.84443
DIO3	1735|NM_001362|1049	SI00363993	0.933381	0.0804631	0.479112	0.0117736	0.513308	0.046013	-6.32011	-		1.03041	0.077045	0.594821	0.033232	0.577264	0.0538808	-3.29845	-		0.59799	0.031359	0.638858	0.126724	1.06834	0.219197	-2.56067	-
DIO3	1735|NM_001362|1758	SI00364000	1.02383	0.00960855	1.15509	0.0742134	1.1282	0.0732552	1.63617			0.892496	0.0424845	1.08301	0.12562	1.21347	0.152143	1.62041			0.68894	0.0389052	0.576713	0.0856836	0.837103	0.133051	-3.0013
DIO3	1735|NM_001362|1048	SI00364007	1.00938	0.00861441	0.820307	0.0160858	0.812686	0.0173802	-2.44639			1.22567	0.0191999	1.16464	0.0318137	0.950206	0.0299212	-0.415006			0.722972	0.0451099	0.625693	0.0208203	0.865446	0.0611989	-2.65401
DIO3	1735|NM_001362|103	SI00364014	1.02658	0.000752581	1.09098	0.0846142	1.06274	0.0824274	0.789079			0.654046	0.0351043	0.801606	0.074442	1.22561	0.13146	1.71432			0.746331	0.0134156	0.693075	0.12252	0.928643	0.165009	-2.17624
GALGT	2583|NM_001478|1278	SI00424032	1.16133	0.0221379	1.24574	0.0226461	1.07269	0.0282556	0.917813	-		1.25777	0.00525702	1.44378	0.0927808	1.14789	0.073922	1.11338	-		0.640204	0.0991077	0.599646	0.0656641	0.936649	0.177609	-2.8387	-
GALGT	2583|NM_001478|2336	SI00424039	0.980354	0.029227	1.15187	0.0391444	1.17495	0.053116	2.24104			0.976094	0.0536809	1.17007	0.0401795	1.19873	0.0777209	1.50648			0.818664	0.0254896	1.04386	0.0208203	1.27508	0.0471477	0.310987
GALGT	2583|NM_001478|723	SI00424046	1.42024	0.0518681	0.96632	0.0372587	0.680391	0.0361339	-4.15819			1.32416	0.0492146	1.26723	0.0996513	0.957005	0.0832382	-0.362439			0.186405	0.0107325	0.156423	0.0146143	0.839158	0.0920925	-5.98136
GALGT	2583|NM_001478|1110	SI00424053	1.09313	0.110755	1.26687	0.146901	1.15894	0.178459	2.03389			1.56332	0.255642	2.68571	0.594254	1.71794	0.472665	5.52085			0.163164	0.0449423	0.146089	0.0244238	0.895355	0.288492	-6.05463
DKC1	1736|NM_001142463|682 // 1736|NM_001363|682	SI00364581	1.06999	0.015938	1.17441	0.0492957	1.0976	0.0488863	1.24015	-		0.65537	0.0474823	0.93153	0.0506423	1.42138	0.128748	3.22793	NSF Stimulator High Confidence		0.73898	0.125436	0.678495	0.0230225	0.918151	0.158932	-2.27963	-
DKC1	1736|NM_001142463|586 // 1736|NM_001363|586	SI00364588	1.0889	0.0252757	1.24948	0.00107216	1.14747	0.0266534	1.88542			1.06866	0.0716693	1.40605	0.101801	1.31572	0.129849	2.41099			0.854949	0.013751	0.8587	0.0912891	1.00439	0.107992	-1.00188
DKC1	1736|NM_001142463|419 // 1736|NM_001363|419	SI00364595	1.15211	0.0816486	1.1493	0.0352098	0.997562	0.0770189	-0.0542431			1.81424	0.228156	2.85605	0.468042	1.57424	0.325191	4.4098			0.115021	0.00469546	0.0652589	0.00980957	0.567366	0.0883742	-6.62776
DKC1	1736|NM_001142463|798 // 1736|NM_001363|798	SI00364602	0.791663	0.000725057	0.589093	0.0471209	0.744121	0.0595254	-3.33358			0.67631	0.0169847	0.545025	0.0498199	0.805881	0.076394	-1.53087			0.706964	0.0818351	0.805474	0.0456445	1.13934	0.146841	-1.37928
ECT2	1894|NM_001258315|3338 // 1894|NM_001258316|3568 // 1894|NM_018098|3245	SI00120547	1.06592	0.0174636	1.08065	0.0085962	1.01382	0.0184642	0.156082	-		1.46564	0.0419652	1.9304	0.0175482	1.31711	0.0395675	2.42174	NSF Stimulator High Confidence		0.498266	0.0717734	0.348095	0.00660645	0.698613	0.101502	-4.62232	Prolif Inhibitor High Confidence
ECT2	1894|NM_001258315|2292 // 1894|NM_001258316|2522 // 1894|NM_018098|2199	SI02643067	1.07349	0.0112542	1.13691	0.0995652	1.05908	0.0934115	0.741752			2.59898	0.276273	4.30151	0.701883	1.65507	0.322314	5.03476			0.104942	0.0065401	0.0843695	0.0044043	0.803965	0.0653591	-6.49226
ECT2	1894|NM_001258315|2798 // 1894|NM_001258316|3028 // 1894|NM_018098|2705	SI00120561	1.16207	0.0287388	1.20779	0.122855	1.03935	0.1088	0.486404			1.01929	0.0283211	2.41871	0.242001	2.37292	0.246405	10.5849			0.0170753	0.00368929	0.00821045	0.00520508	0.480839	0.322049	-7.03226
ECT2	1894|NM_001258315|1325 // 1894|NM_001258316|1555 // 1894|NM_018098|1232	SI00120568	1.03683	0.0104428	1.03844	0.0238811	1.00156	0.0251451	-0.00251344			0.913547	0.061243	0.746371	0.0861021	0.817004	0.109009	-1.44488			1.12969	0.123256	1.2051	0.0538526	1.06674	0.125772	1.45423
ETFA	2108|NM_000126|1138 // 2108|NM_001127716|991	SI00002534	1.0539	0.0317879	1.15831	0.0691692	1.09908	0.073529	1.25931	-		1.22341	0.065105	1.30239	0.0397226	1.06456	0.065296	0.469096	-		0.896926	0.0804936	0.879792	0.0294287	0.980898	0.0939454	-0.852329	-
ETFA	2108|NM_000126|960 // 2108|NM_001127716|813	SI00002548	1.24486	0.0699544	0.660508	0.258524	0.53059	0.209803	-6.09649			0.733194	0.076988	0.469299	0.156574	0.640075	0.223878	-2.81282			0.655501	0.0241481	0.681609	0.0374365	1.03983	0.0687684	-2.25754
ETFA	2108|NM_000126|507 // 2108|NM_001127716|360	SI00002555	0.946258	0.0811733	0.636243	0.0259311	0.672378	0.0638579	-4.26186			0.671769	0.0724427	0.433753	0.0105099	0.645688	0.0713662	-2.76942			0.831589	0.0991077	0.886304	0.0278272	1.0658	0.131354	-0.806158
ETFA	2108|NM_000126|379 // 2108|NM_001127716|232	SI00002541	1.23396	0.0059474	1.24057	0.0210141	1.00536	0.0177058	0.0466648			0.972724	0.0224912	1.04315	0.0245852	1.0724	0.0354067	0.529728			0.839771	0.0556747	0.80788	0.0346338	0.962024	0.0759524	-1.36222
FAH	2184|NM_000137|1513	SI02781408	0.965309	0.0521397	0.34302	0.00993523	0.355347	0.0217789	-8.364	%GFP Inhibitor High Confidence		0.494741	0.00771933	0.284041	0.00320101	0.574121	0.0110501	-3.32275	-		0.875345	0.0657364	0.882765	0.00520508	1.00848	0.0759675	-0.831251	-
FAH	2184|NM_000137|1512	SI00002828	0.983812	0.0258915	0.199332	0.0415541	0.202612	0.0425731	-10.3403			0.316759	0.0314257	0.174929	0.0222243	0.552247	0.0890192	-3.49188			0.8891	0.0617117	0.965294	0.01021	1.0857	0.0762275	-0.24608
FAH	2184|NM_000137|1056	SI00002835	0.967683	0.0305695	0.502141	0.0255762	0.51891	0.0311011	-6.24762			0.391713	0.0267516	0.402858	0.0280099	1.02845	0.100231	0.189944			0.223046	0.0253219	0.275192	0.0340332	1.23379	0.207127	-5.13924
FAH	2184|NM_000137|863	SI00002821	1.02531	0.00587303	1.1468	0.00590515	1.1185	0.008615	1.51057			0.8133	0.0109484	1.39636	0.0458254	1.7169	0.0609011	5.51278			0.216168	0.009894	0.155432	0.0304297	0.719034	0.144564	-5.98839
GAS	2520|NM_000805|149	SI00016002	1.04526	0.0691752	1.0672	0.00424562	1.02099	0.0676907	0.248879	-		1.04666	0.111457	1.28751	0.0682121	1.23012	0.14631	1.74917	NSF Stimulator High Confidence		0.620994	0.0310236	0.479887	0.0192188	0.772772	0.0494796	-3.68785	Prolif Inhibitor High Confidence
GAS	2520|NM_000805|349 // 27442|NR_038398|347	SI02624398	1.01987	0.0215608	1.03647	0.0353393	1.01628	0.0407712	0.187919			0.734104	0.0415629	1.1902	0.0551022	1.62129	0.118575	4.77357			0.485696	0.0191172	0.293594	0.113311	0.604481	0.234505	-5.00875
GAS	2520|NM_000805|302	SI02624405	1.17091	0.075777	1.61334	0.201007	1.37785	0.193445	4.86645			0.947238	0.0542117	3.08992	0.981663	3.26203	1.05302	17.4591			0.0226484	0.00352159	0.0128819	0.00540528	0.568777	0.254519	-6.99914
GAS	2520|NM_000805|60	SI02624412	1.15476	0.012951	1.29192	0.0070026	1.11878	0.013936	1.51416			1.01585	0.0330464	1.49976	0.117383	1.47636	0.125134	3.65299			0.738387	0.0923999	0.595258	0.138335	0.80616	0.212782	-2.86981
ACE	1636|NM_000789|3163 // 1636|NM_001178057|1458 // 1636|NM_152830|1458	SI00015694	1.14877	0.0113391	1.25827	0.0370408	1.09532	0.0340083	1.21069	-		1.11424	0.0207183	1.64559	0.0435173	1.47686	0.0477433	3.65691	-		0.751549	0.158304	0.714309	0.0200195	0.95045	0.201964	-2.02568	-
ACE	1636|NM_000789|2749 // 1636|NM_001178057|1044 // 1636|NM_152830|1044	SI00015687	1.0343	0.0515771	1.18658	0.0649028	1.14723	0.0849144	1.88239			1.26915	0.0223482	1.85982	0.0635609	1.4654	0.0563381	3.56826			0.601785	0.0498054	0.632629	0.0406397	1.05126	0.110138	-2.60483
ACE	1636|NM_000789|2440 // 1636|NM_001178057|735 // 1636|NM_152830|735	SI00015673	1.15088	0.0126175	1.2765	0.0788599	1.10915	0.0695921	1.38962			1.00916	0.00458719	1.19656	0.116967	1.18571	0.116031	1.40579			0.737794	0.175074	0.794574	0.00820801	1.07696	0.255797	-1.45657
ACE	1636|NM_000789|1545	SI00015680	1.1545	0.0113192	1.24834	0.0777817	1.08129	0.0682019	1.02908			1.41231	0.0437616	1.53688	0.265869	1.0882	0.191247	0.651908			0.559689	0.112691	0.639849	0.018418	1.14322	0.232523	-2.55364
F7	2155|NM_000131|2277 // 2155|NM_019616|2211	SI00002688	0.80001	0.055126	0.60218	0.189813	0.752715	0.242866	-3.22237	%GFP Inhibitor High Confidence		0.511889	0.0287189	0.479804	0.194879	0.937321	0.38432	-0.51463	-		0.983962	0.0821705	1.04372	0.125523	1.06073	0.155307	0.309984	-
F7	2155|NM_000131|1493 // 2155|NM_019616|1427	SI00002674	1.19995	0.0363256	0.875989	0.00896859	0.730024	0.0233295	-3.51597			1.31789	0.0330084	1.51027	0.0494249	1.14598	0.0472264	1.09864			0.46459	0.0191172	0.415336	0.0108106	0.893984	0.0435279	-4.14555
F7	2155|NM_000131|1365 // 2155|NM_019616|1299	SI00002681	1.08702	0.0111698	0.753281	0.0439945	0.692981	0.0410944	-3.99528			0.959676	0.0366823	0.735085	0.0564918	0.765972	0.0657447	-1.83943			0.569176	0.0107325	0.514144	0.0140137	0.903314	0.0299386	-3.44495
F7	2155|NM_000131|620 // 2155|NM_019616|554	SI00002695	1.00614	0.034129	1.05968	0.0284007	1.05322	0.0455319	0.665947			1.18159	0.0589743	1.4204	0.0145389	1.20211	0.0612475	1.53264			0.880562	0.00838475	0.854595	0.166362	0.970511	0.189153	-1.03099
FALZ	2186|NM_004459|8251 // 2186|NM_182641|8302	SI00064022	0.928994	0.0510675	1.04828	0.0468962	1.1284	0.0799743	1.63872	-		0.676379	0.0258933	0.859943	0.0641648	1.27139	0.106622	2.06828	-		0.863012	0.0328682	0.681468	0.179375	0.789638	0.210012	-2.25855	-
FALZ	2186|NM_004459|7637 // 2186|NM_182641|7688	SI00064008	0.842221	0.0150322	0.129455	0.0529866	0.153707	0.0629727	-10.9731			0.50616	0.00727111	0.12801	0.0193852	0.252903	0.0384704	-5.80628			0.828743	0.0179434	0.90315	0.0260254	1.08978	0.0392799	-0.686715
FALZ	2186|NM_004459|3692 // 2186|NM_182641|3314	SI00064029	1.04019	0.113951	1.02819	0.0142141	0.988462	0.109144	-0.171985			0.79467	0.0950507	0.927363	0.0541953	1.16698	0.155353	1.261			0.520796	0.0368929	0.421847	0.0352344	0.810006	0.0887113	-4.09938
FALZ	2186|NM_004459|1550 // 2186|NM_182641|1550	SI00064015	1.07564	0.123209	1.24547	0.0159429	1.15789	0.133457	2.02031			0.9305	0.070636	1.41979	0.0644091	1.52584	0.134936	4.03556			0.385972	0.0454453	0.269246	0.00200195	0.697579	0.0822983	-5.18139
FGL1	2267|NM_004467|655 // 2267|NM_147203|743 // 2267|NM_201552|782 // 2267|NM_201553|870	SI00064148	1.18764	0.00268182	1.16234	0.0636996	0.978698	0.0536811	-0.298326	-		0.642161	0.0683596	1.02699	0.0242082	1.59927	0.17437	4.6033	-		0.435656	0.0546686	0.55279	0.12312	1.26887	0.324376	-3.17093	-
FGL1	2267|NM_004467|654 // 2267|NM_147203|742 // 2267|NM_201552|781 // 2267|NM_201553|869	SI00064162	1.23583	0.0412214	0.972592	0.0199875	0.786996	0.0308329	-2.7788			0.763033	0.06146	0.744425	0.0085033	0.975613	0.0793691	-0.218568			0.918151	0.142708	0.940097	0.0770752	1.0239	0.179928	-0.424743
FGL1	2267|NM_004467|606 // 2267|NM_147203|694 // 2267|NM_201552|733 // 2267|NM_201553|821	SI00064169	0.95296	0.0243884	0.862054	0.0767097	0.904607	0.0837593	-1.25701			0.563978	0.0507332	0.848592	0.0775397	1.50465	0.192933	3.87177			0.269884	0.065401	0.135189	0.0474463	0.500916	0.213638	-6.13192
FGL1	2267|NM_004467|160 // 2267|NM_147203|248 // 2267|NM_201552|287 // 2267|NM_201553|375	SI00064155	1.0675	0.017124	1.13952	0.00517763	1.06746	0.017797	0.850196			1.4474	0.097395	1.70705	0.0734754	1.17938	0.0942071	1.35691			0.786411	0.145895	0.728324	0.0314307	0.926136	0.176404	-1.92631
GABRB2	2561|NM_000813|914 // 2561|NM_021911|914	SI02624419	1.16941	0.0772546	0.827315	0.0879962	0.707461	0.0885811	-3.80792	%GFP Inhibitor Very High Confidence		0.815695	0.0579485	0.774777	0.113688	0.949837	0.154852	-0.417859	NSF Inhibitor High Confidence		0.496487	0.0112356	0.50466	0.0254248	1.01646	0.0561384	-3.5122	Prolif Inhibitor High Confidence
GABRB2	2561|NM_000813|575 // 2561|NM_021911|575	SI02624426	0.952113	0.0382095	0.509964	0.182925	0.535613	0.193324	-6.0315			0.732968	0.0208322	0.398518	0.117256	0.543705	0.160719	-3.55792			1.08796	0.0212973	1.04244	0.152148	0.958168	0.1411	0.30095
GABRB2	2561|NM_000813|1385 // 2561|NM_021911|1499	SI02624433	0.965942	0.0362093	0.32464	0.0724395	0.336086	0.0760445	-8.61322			0.723962	0.012934	0.2991	0.0321704	0.413143	0.0450455	-4.56737			0.454273	0.0813321	0.503244	0.0746729	1.1078	0.257601	-3.52224
GABRB2	2561|NM_000813|507 // 2561|NM_021911|507	SI02624440	1.11042	0.0861139	0.792807	0.0419808	0.71397	0.067045	-3.72369			1.19132	0.211718	0.85981	0.017934	0.721731	0.129145	-2.18149			0.390122	0.0261604	0.397924	0.0182178	1.02	0.0828187	-4.26901
DCTN1	1639|NM_001135040|3787 // 1639|NM_001135041|3510 // 1639|NM_001190836|3730 // 1639|NM_001190837|3841 // 1639|NM_004082|3862 // 1639|NM_023019|3525 // 1639|NR_033935|3813	SI00059507	1.0139	0.0430243	0.799776	0.0107532	0.78881	0.0351126	-2.75533	-		1.35785	0.0219636	1.42981	0.0617793	1.053	0.0485815	0.379723	-		0.289331	0.0442715	0.235272	0.00720703	0.813159	0.126893	-5.42229	-
DCTN1	1639|NM_001135040|3092 // 1639|NM_001135041|2815 // 1639|NM_001190836|3035 // 1639|NM_001190837|3131 // 1639|NM_004082|3152 // 1639|NM_023019|2815 // 1639|NR_033935|3118	SI00059514	1.26577	0.0122103	1.34528	0.0997301	1.06281	0.0794543	0.790051			1.99237	0.0202352	2.04243	0.155913	1.02513	0.0789448	0.16424			0.645184	0.0605379	0.654147	0.1023	1.01389	0.184909	-2.45227
DCTN1	1639|NM_001135040|411 // 1639|NM_001190836|354 // 1639|NM_001190837|411 // 1639|NM_004082|411 // 1639|NR_033935|354	SI00059500	1.02823	0.0620741	1.04147	0.00643599	1.01288	0.0614675	0.144016			0.923185	0.0720889	1.05366	0.0139568	1.14133	0.0903963	1.06268			0.832538	0.0652333	0.66533	0.0552539	0.799158	0.0912454	-2.37297
DCTN1	1639|NM_001135040|410 // 1639|NM_001190836|353 // 1639|NM_001190837|410 // 1639|NM_004082|410 // 1639|NR_033935|353	SI00059521	1.05163	0.0112674	1.10678	0.0740689	1.05244	0.0713293	0.655894			0.764403	0.00133844	0.960218	0.0900303	1.25617	0.117799	1.95057			0.592061	0.0585255	0.552648	0.00360352	0.933431	0.0924707	-3.17194
DNMT3A	1788|NM_022552|150 // 1788|NM_175629|221 // 1788|NM_175630|221	SI00133994	1.32388	0.000673578	1.44858	0.0168099	1.09419	0.0127096	1.19606	-		1.21183	0.0900563	1.53917	0.0632632	1.27012	0.107864	2.05848	-		0.895029	0.0218003	0.767677	0.109507	0.857713	0.124121	-1.64728	Prolif Inhibitor High Confidence
DNMT3A	1788|NM_022552|1471 // 1788|NM_153759|755 // 1788|NM_175629|1542	SI02665271	1.06619	0.0134209	1.04421	0.0603936	0.979388	0.0579705	-0.289393			0.668397	0.0212155	0.740721	0.0492124	1.10821	0.0815984	0.806581			0.569057	0.0702642	0.560009	0.0760742	0.984101	0.180656	-3.11974
DNMT3A	1788|NM_022552|1275 // 1788|NM_153759|559 // 1788|NM_175629|1346	SI02665278	1.05024	0.0152838	1.14881	0.0797604	1.09386	0.0775951	1.19173			1.42895	0.100511	2.01546	0.264719	1.41045	0.210147	3.14339			0.415024	0.129125	0.298832	0.052251	0.720036	0.256976	-4.97161
DNMT3A	1788|NM_175630|1685	SI00159341	1.06962	0.119478	0.986491	0.0465247	0.922284	0.111827	-1.02828			0.728686	0.0352632	0.862336	0.072778	1.18341	0.11513	1.38805			0.373284	0.0181111	0.370886	0.0400391	0.993575	0.117596	-4.46072
FLG	2312|NM_002016|2723	SI00387681	1.11324	0.00899564	0.69885	0.0328652	0.627765	0.0299548	-4.83913	-		1.04038	0.0332949	0.714888	0.00472425	0.687144	0.0224544	-2.4489	-		0.600836	0.0578548	0.588038	0.0392383	0.9787	0.114656	-2.921	-
FLG	2312|NM_002016|346	SI00387688	1.21253	0.0369843	1.09554	0.0301538	0.903516	0.0371205	-1.27113			1.58104	0.0507879	1.41573	0.0187839	0.895442	0.0311213	-0.838422			0.625737	0.13533	0.65811	0.00700684	1.05174	0.227737	-2.42416
FLG	2312|NM_002016|1151	SI00387695	1.03363	0.0307464	0.889035	0.0567885	0.860109	0.0606059	-1.83278			0.748555	1.70226e-05	0.714507	0.0275296	0.954516	0.036777	-0.381685			1.08831	0.0647303	0.975345	0.14294	0.896201	0.141745	-0.174815
FLG	2312|NM_002016|6385	SI00387702	1.1984	0.046286	1.13563	0.173619	0.947623	0.149428	-0.700413			0.797074	0.0751601	1.31777	0.153389	1.65326	0.247662	5.02077			0.382889	0.0350482	0.293736	0.00820801	0.767157	0.0734219	-5.00775
GABRB3	2562|NM_000814|2411 // 2562|NM_001191320|2209 // 2562|NM_001191321|2171 // 2562|NM_021912|2361	SI00016212	1.19777	0.00835337	1.11062	0.128227	0.927235	0.10725	-0.964223	-		1.46965	0.0637391	1.38582	0.151819	0.942957	0.111103	-0.471053	-		0.696766	0.0268312	0.664339	0.0946924	0.953461	0.140775	-2.38	-
GABRB3	2562|NM_000814|2258 // 2562|NM_001191320|2056 // 2562|NM_001191321|2018 // 2562|NM_021912|2208	SI00016205	0.932145	0.0190664	0.794514	0.178425	0.852351	0.192205	-1.93316			0.618649	0.026215	0.523386	0.137025	0.846015	0.224373	-1.22058			0.977203	0.139019	0.839448	0.0684668	0.859031	0.140868	-1.13839
GABRB3	2562|NM_000814|1754 // 2562|NM_001191320|1552 // 2562|NM_001191321|1514 // 2562|NM_021912|1704	SI00016219	1.28546	0.015629	1.35734	0.0518692	1.05592	0.0423437	0.700806			1.40909	0.0461837	1.62192	0.158836	1.15104	0.118868	1.13779			0.438621	0.0474577	0.467288	0.017417	1.06536	0.121917	-3.77718
GABRB3	2562|NM_000814|1378 // 2562|NM_001191320|1176 // 2562|NM_001191321|1138 // 2562|NM_021912|1328	SI00016226	1.17868	0.0175365	0.451588	0.0177204	0.383131	0.0160785	-8.00449			0.502683	0.0271087	0.353953	0.00382936	0.704128	0.0387288	-2.31758			0.311505	0.0679165	0.255373	0.0784766	0.819805	0.308893	-5.27976
ELA1	1990|NM_001971|775	SI00030723	0.834422	0.0186335	0.186068	0.0112574	0.22299	0.0143809	-10.0766	-		0.837595	0.0118358	0.256581	0.0322295	0.306331	0.0387213	-5.3932	-		0.526725	0.0680842	0.503244	0.0122119	0.955422	0.125655	-3.52224	Prolif Inhibitor High Confidence
ELA1	1990|NM_001971|69	SI00030737	1.32752	0.0616995	1.51109	0.0700239	1.13828	0.0747075	1.76657			1.45861	0.170433	2.1773	0.265477	1.49272	0.252089	3.77953			0.256603	0.00067078	0.241501	0.0376367	0.941143	0.146693	-5.37812
ELA1	1990|NM_001971|35	SI00030716	0.974851	0.075758	0.876159	0.0819026	0.898761	0.109256	-1.33264			0.70933	0.0707842	0.71922	0.0101382	1.01394	0.102186	0.0777795			0.638425	0.0191172	0.559443	0.0372363	0.876286	0.063956	-3.12376
ELA1	1990|NM_001971|8	SI00030730	0.923507	0.0454559	0.983246	0.0377035	1.06469	0.066431	0.814308			0.570404	0.0137796	0.694684	0.0239945	1.21788	0.0513336	1.65455			0.953251	0.0145895	0.682175	0.115112	0.715631	0.121253	-2.25353
F9	2158|NM_000133|2352	SI00002751	0.951858	0.108942	0.357601	0.0686004	0.375687	0.0839221	-8.10081	-		0.915796	0.0996467	0.357331	0.0699753	0.390187	0.0874121	-4.74486	-		0.833249	0.076972	0.883473	0.0166162	1.06027	0.099953	-0.826232	-
F9	2158|NM_000133|1184	SI00002730	1.1606	0.00517819	0.539899	0.0289084	0.465187	0.0249944	-6.94275			0.600016	0.00918943	0.590149	0.043642	0.983556	0.0742782	-0.157158			0.559096	0.0615441	0.530423	0.0786768	0.948716	0.175239	-3.32952
F9	2158|NM_000133|998	SI00002737	1.20512	0.0739748	1.34474	0.0337639	1.11585	0.0740039	1.47637			0.839971	0.056471	1.3529	0.0386095	1.61065	0.117635	4.69126			0.554116	0.041756	0.414628	0.00900879	0.748269	0.0586837	-4.15057
F9	2158|NM_000133|984	SI00002744	0.937792	0.0633297	1.06034	0.0039068	1.13068	0.076469	1.66817			0.898704	0.0778092	1.17823	0.0348817	1.31103	0.119961	2.37473			0.654552	0.021465	0.627816	0.107905	0.959155	0.167828	-2.63896
DDB1	1642|NM_001923|3386	SI00030023	1.02822	0.0629037	0.66904	0.100737	0.650678	0.10575	-4.54265	%GFP Inhibitor High Confidence		0.921091	0.13396	0.755914	0.0694156	0.820672	0.141157	-1.41651	-		0.523879	0.0603702	0.531273	0.00340332	1.01411	0.117044	-3.3235	Prolif Inhibitor High Confidence
DDB1	1642|NM_001923|656	SI02663402	1.01418	0.00997873	0.839651	0.128753	0.827914	0.127214	-2.24936			0.989761	0.015517	0.981876	0.0582147	0.992034	0.0608384	-0.0916129			0.598109	0.0291789	0.605167	0.045044	1.0118	0.0900456	-2.79955
DDB1	1642|NM_001923|938	SI00030037	1.17229	0.0230548	1.20694	0.00244475	1.02956	0.0203548	0.359759			1.20193	0.0548618	1.90309	0.103323	1.58336	0.112307	4.48027			0.384312	0.0112356	0.358004	0.0258252	0.931545	0.0725075	-4.55206
DDB1	1642|NM_001923|664	SI00030016	1.22827	0.0579253	0.507078	0.0841912	0.412839	0.071256	-7.62009			0.934685	0.0480176	0.577076	0.0621765	0.617401	0.0736961	-2.98813			0.604393	0.0202911	0.50466	0.145942	0.834986	0.243091	-3.5122
DLG2	1740|NM_001142699|716 // 1740|NM_001364|392	SI00369509	1.16036	0.0250075	1.11349	0.0142396	0.959603	0.0240477	-0.545405	-		0.788322	0.0304604	1.06454	0.0844401	1.35038	0.119147	2.679	NSF Stimulator High Confidence		0.375182	0.00838475	0.300672	0.00360352	0.801405	0.020323	-4.95857	Prolif Inhibitor Very High Confidence
DLG2	1740|NM_001142699|2140 // 1740|NM_001142700|1229 // 1740|NM_001142702|271 // 1740|NM_001206769|1824 // 1740|NM_001364|1816	SI00369516	1.15978	0.021184	1.28495	0.013513	1.10793	0.0233515	1.37383			1.25449	0.0315745	2.04064	0.0135467	1.62666	0.0423417	4.81508			0.599769	0.0885429	0.449593	0.044043	0.749611	0.132812	-3.90265
DLG2	1740|NM_001142699|1157 // 1740|NM_001142700|402 // 1740|NM_001206769|841 // 1740|NM_001364|833	SI00369523	1.08318	0.00980793	1.28175	0.0745726	1.18332	0.0696747	2.34927			0.935239	0.000168325	2.32102	0.232379	2.48174	0.248471	11.4262			0.591587	0.115877	0.427793	0.0436426	0.723128	0.159703	-4.05722
DLG2	1740|NM_001364|330	SI00369530	1.22655	0.00179024	1.14044	0.00229116	0.929796	0.0023089	-0.931078			1.00037	0.0269735	1.22445	0.124268	1.224	0.128532	1.70189			0.417395	0.126777	0.371594	0.166362	0.890268	0.481642	-4.4557
FOSL2	2355|NM_005253|803	SI02780379	1.06104	0.00819016	1.1153	0.0652701	1.05114	0.0620478	0.638968	-		1.132	0.016824	1.26122	0.177716	1.11416	0.157864	0.852601	-		0.418581	0.126107	0.457379	0.0210205	1.09269	0.333004	-3.84744	-
FOSL2	2355|NM_005253|2567	SI02780421	0.970425	0.0230165	0.83225	0.089517	0.857613	0.0944612	-1.86507			1.18059	0.104712	1.18123	0.120205	1.00054	0.135064	-0.0258392			0.431032	0.10548	0.374708	0.0466455	0.869328	0.238681	-4.43362
FOSL2	2355|NM_005253|2277	SI00420462	0.861523	0.0167606	0.687874	0.0510018	0.798439	0.0612035	-2.63074			0.644271	0.0292114	0.594666	0.0705149	0.923006	0.117177	-0.625307			1.0576	0.031359	0.893241	0.0636621	0.844593	0.0651965	-0.756975
FOSL2	2355|NM_005253|3966	SI00420469	1.08189	0.0556491	1.12868	0.0145031	1.04324	0.0553101	0.536836			1.04019	0.069723	1.09964	0.05728	1.05716	0.089742	0.4119			0.807399	0.0139187	0.826141	0.0680664	1.02321	0.0861289	-1.23274
EEF1A1	1915|NM_001402|1554	SI00376313	1.00726	0.0102665	1.03839	0.0760404	1.0309	0.0762199	0.37715	-		0.564157	0.0234708	0.806861	0.0525154	1.43021	0.110479	3.29617	NSF Stimulator Very High Confidence		0.540361	0.103803	0.503952	0.0492481	0.932621	0.201006	-3.51722	Prolif Inhibitor Very High Confidence
EEF1A1	1915|NM_001402|1219	SI00376320	1.34617	0.0213678	1.38617	0.0761972	1.02972	0.0589157	0.361853			0.856678	0.0599866	2.46422	0.51923	2.87648	0.638689	14.4782			0.0557318	0.00503085	0.0376548	0.00560547	0.675644	0.117626	-6.82348
EEF1A1	1915|NM_001402|234	SI00376327	1.22713	0.0240955	1.38409	0.024501	1.12791	0.0298186	1.63234			1.13556	0.0467856	1.7679	0.0398385	1.55685	0.0731099	4.27533			0.296446	0.0603702	0.21602	0.0128125	0.7287	0.154563	-5.55879
EEF1A1	1915|NM_001402|912	SI00376334	1.11237	0.0861996	1.22941	0.0184162	1.10522	0.0872307	1.33871			0.779839	0.0195488	1.62855	0.0804379	2.08832	0.115671	8.38445			0.363442	0.17826	0.184452	0.00980957	0.507514	0.250382	-5.78262
FYB	2533|NM_001243093|1261 // 2533|NM_001465|1308 // 2533|NM_199335|1308	SI00026208	1.06468	0.0579289	1.11724	0.136422	1.04936	0.140278	0.615958	-		1.94836	0.132318	2.43155	0.20552	1.248	0.135315	1.88741	NSF Stimulator High Confidence		0.43032	0.0256573	0.414345	0.0138135	0.962875	0.0657752	-4.15257	Prolif Inhibitor High Confidence
FYB	2533|NM_001243093|2951 // 2533|NM_001465|2998 // 2533|NM_199335|2860	SI00026194	1.18968	0.00583821	1.40917	0.000613979	1.1845	0.00583568	2.3646			1.13616	0.0447046	2.30978	0.0824082	2.03298	0.10798	7.95656			0.165061	0.013751	0.122024	0.0356348	0.739268	0.224501	-6.22527
FYB	2533|NM_001243093|4422 // 2533|NM_001465|4469 // 2533|NM_199335|4331	SI00026201	1.03895	0.050822	1.14392	0.0712621	1.10103	0.0872087	1.28456			1.62754	0.107218	2.3125	0.0737847	1.42085	0.104002	3.22383			0.557081	0.0489669	0.402878	0.0388379	0.723196	0.0943471	-4.23388
FYB	2533|NM_001243093|2531 // 2533|NM_001465|2578 // 2533|NM_199335|2440	SI00026187	1.0524	0.0618311	1.07361	0.00574941	1.02016	0.0601854	0.238133			0.581533	0.0654907	0.88117	0.0580292	1.51525	0.197678	3.9537			0.579255	0.055507	0.582659	0.148145	1.00588	0.273311	-2.95915
DDC	1644|NM_000790|1319 // 1644|NM_001082971|1434 // 1644|NM_001242886|1205 // 1644|NM_001242887|1175 // 1644|NM_001242888|1085 // 1644|NM_001242889|1040	SI00015715	1.40274	0.0115646	1.44919	0.0996425	1.03311	0.071543	0.40578	-		2.49807	0.0522188	3.14872	0.40479	1.26046	0.164169	1.98376	-		0.365577	0.00452776	0.340875	0.0112109	0.932432	0.0327688	-4.67351	Prolif Inhibitor Very High Confidence
DDC	1644|NM_000790|1209 // 1644|NM_001082971|1324 // 1644|NM_001242886|1095 // 1644|NM_001242887|1065 // 1644|NM_001242888|975 // 1644|NM_001242889|930	SI00015701	1.03753	0.00643597	0.740982	0.265775	0.71418	0.2562	-3.72098			0.566469	0.00370014	0.605967	0.27468	1.06973	0.484949	0.509085			0.413601	0.0744566	0.302937	0.0480469	0.732439	0.175728	-4.94251
DDC	1644|NM_000790|1045 // 1644|NM_001082971|1160 // 1644|NM_001242886|931 // 1644|NM_001242887|901 // 1644|NM_001242888|811 // 1644|NM_001242889|766	SI00015708	1.33107	0.0176812	1.06887	0.201755	0.803017	0.151949	-2.5715			1.23176	0.0601711	1.39995	0.256199	1.13654	0.215276	1.02565			0.255892	0.00637241	0.263159	0.0286279	1.0284	0.114769	-5.22455
DDC	1644|NM_000790|255 // 1644|NM_001082971|370 // 1644|NM_001242886|255 // 1644|NM_001242887|255 // 1644|NM_001242888|255 // 1644|NM_001242889|255 // 1644|NM_001242890|255	SI00015722	1.3533	0.0380981	1.50309	0.0292609	1.11069	0.0380158	1.4095			1.04523	0.084613	1.7979	0.0511495	1.72009	0.147592	5.53743			0.331663	0.0524885	0.283119	0.0248242	0.853634	0.154443	-5.08303
DLX3	1747|NM_005220|2564	SI00073969	1.05545	0.0787464	1.19438	0.0197489	1.13164	0.0864798	1.68061	-		0.897465	0.0859816	1.13724	0.0444315	1.26717	0.131108	2.03567	-		1.08796	0.12292	0.936841	0.0416406	0.861102	0.104548	-0.447828	-
DLX3	1747|NM_005220|2558	SI00073955	0.888798	0.0234415	0.796856	0.0471249	0.896554	0.0580547	-1.3612			0.706385	0.0171058	0.844854	0.115712	1.19603	0.166349	1.48557			0.591587	0.0538301	0.628807	0.0380371	1.06292	0.116139	-2.63193
DLX3	1747|NM_005220|2269	SI00073948	0.917184	0.0851818	0.547936	0.0483175	0.597411	0.0765089	-5.23189			0.781674	0.054819	0.522245	0.0530552	0.668111	0.0824756	-2.59605			0.771589	0.0635564	0.777586	0.0142139	1.00777	0.0850306	-1.57702
DLX3	1747|NM_005220|772	SI00073962	1.0732	0.0634453	1.13774	0.0375508	1.06014	0.0717789	0.755445			0.988736	0.0141082	1.20845	0.0517635	1.22221	0.0551815	1.68806			0.618267	0.0657364	0.558877	0.0320313	0.903941	0.109185	-3.12777
ELF2	1998|NM_006874|2178 // 1998|NM_201999|2225	SI02638237	0.868623	0.053572	0.731434	0.0259649	0.842061	0.0599221	-2.0663	%GFP Inhibitor High Confidence		0.325877	0.0984079	0.389321	0.0615158	1.19469	0.407172	1.47523	-		0.548187	0.133653	0.41845	0.0176172	0.763334	0.188862	-4.12347	Prolif Inhibitor High Confidence
ELF2	1998|NM_006874|2125 // 1998|NM_201999|2172	SI00092820	0.67731	0.0431588	0.39347	0.0788709	0.580931	0.12219	-5.44512			0.430838	0.030265	0.365311	0.0763529	0.847907	0.186961	-1.20594			0.544511	0.0617117	0.474791	0.0284277	0.871957	0.111766	-3.72398
ELF2	1998|NM_006874|614 // 1998|NM_201999|661	SI00092827	1.30627	0.053673	1.43924	0.120745	1.1018	0.102926	1.29451			1.08883	0.0370019	1.44496	0.133085	1.32708	0.130283	2.49886			0.532298	0.0387375	0.576997	0.0168164	1.08397	0.0849762	-2.9993
ELF2	1998|NM_006874|365 // 1998|NM_201999|448	SI02638244	1.35064	0.0193542	0.83536	0.0591601	0.618493	0.0446893	-4.95909			1.98436	0.214074	2.63261	0.376135	1.32668	0.237515	2.49574			0.239291	0.0177757	0.166899	0.045044	0.697472	0.19524	-5.90708
EVI1	2122|NM_001105077|1012 // 2122|NM_001105078|1003 // 2122|NM_001163999|950 // 2122|NM_001164000|1879 // 2122|NM_001205194|1307 // 2122|NM_004991|1645 // 2122|NM_005241|947	SI00074305	1.08018	0.0220553	1.25554	0.0334852	1.16234	0.0390414	2.0779	-		1.23414	0.104256	1.49529	0.128735	1.2116	0.14614	1.60601	-		0.624303	0.0379252	0.688518	0.0079359	1.10286	0.0681917	-2.20856	-
EVI1	2122|NM_001105077|3459 // 2122|NM_001105078|3450 // 2122|NM_001163999|3370 // 2122|NM_001164000|4299 // 2122|NM_001205194|3754 // 2122|NM_004991|4092 // 2122|NM_005241|3394	SI02634772	1.10065	0.107086	1.12152	0.019802	1.01896	0.100757	0.222593			0.77343	0.104253	1.1173	0.112473	1.4446	0.243031	3.40744			0.692284	0.0157389	0.669642	0.121203	0.967294	0.176452	-2.34239
EVI1	2122|NM_001105077|1737 // 2122|NM_001105078|1728 // 2122|NM_001163999|1675 // 2122|NM_001164000|2604 // 2122|NM_001205194|2032 // 2122|NM_004991|2370 // 2122|NM_005241|1672	SI00074312	0.746888	0.0542036	0.394149	0.0251549	0.527721	0.0510006	-6.13361			0.319917	0.0119558	0.386139	0.0437329	1.207	0.14395	1.5704			0.769786	0.0449413	0.786804	0.0416034	1.02211	0.0805089	-1.51166
EVI1	2122|NM_001105077|432 // 2122|NM_001105078|426 // 2122|NM_001163999|370 // 2122|NM_001164000|1302 // 2122|NM_001205194|730 // 2122|NM_004991|1068 // 2122|NM_005241|370	SI00074319	1.02927	0.043666	1.09649	0.189857	1.0653	0.189914	0.82226			1.64728	0.11136	2.51539	0.729213	1.52699	0.454552	4.04447			0.399978	0.0620076	0.316456	0.0141884	0.791185	0.127682	-4.84665
F12	0	SI00010745	1.12687	0.0699935	1.28025	0.125195	1.13611	0.131617	1.73843	%GFP Inhibitor High Confidence		1.10121	0.145248	1.65976	0.317666	1.50722	0.350339	3.89164	-		0.360288	0.0119464	0.177868	0.0283769	0.493684	0.0804446	-5.8293	-
F12	2161|NM_000505|871	SI00010724	1.13195	0.0280045	0.825344	0.16808	0.729132	0.149579	-3.52752			0.58632	0.0582915	0.868767	0.0873681	1.48173	0.209536	3.69452			0.418481	0.0168767	0.460145	0.115431	1.09956	0.279375	-3.82783
F12	2161|NM_000505|131	SI00010738	1.22821	0.0693048	0.829997	0.294351	0.675776	0.242673	-4.2179			1.48902	0.180572	1.01769	0.261926	0.68346	0.194453	-2.47738			0.517437	0.0419073	0.581388	0.0175552	1.12359	0.0971188	-2.96816
F12	2161|NM_000505|125	SI00010731	1.12497	0.0417801	0.540309	0.180742	0.480289	0.161651	-6.74735			1.0684	0.10844	0.70188	0.20415	0.656945	0.20238	-2.68238			0.630069	0.018773	0.729669	0.110381	1.15808	0.178555	-1.91678
FMO4	2329|NM_002022|1371	SI00031563	1.00754	0.0121894	0.880926	0.106441	0.874332	0.106173	-1.64874	-		0.844629	0.0149766	0.809807	0.0973459	0.958772	0.1165	-0.348776	-		0.408827	0.0100502	0.489563	0.244089	1.19748	0.597772	-3.61924	Prolif Inhibitor High Confidence
FMO4	2329|NM_002022|1319	SI00031549	0.947984	0.0465908	0.383456	0.0373332	0.404497	0.044115	-7.72804			0.592511	0.00871366	0.576567	0.0856403	0.973091	0.145245	-0.238069			0.373026	0.0189626	0.348595	0.052906	0.934505	0.149573	-4.61877
FMO4	2329|NM_002022|1255	SI00031570	1.19738	0.0167607	1.17159	0.14663	0.978464	0.123223	-0.301357			0.989004	0.0969407	1.35932	0.240907	1.37444	0.278358	2.86498			0.483245	0.0273061	0.327679	0.00120241	0.678081	0.0383962	-4.76707
FMO4	2329|NM_002022|441	SI00031556	0.98325	0.00997731	1.15837	0.0355209	1.17811	0.0380526	2.28189			0.786814	0.0432865	0.967896	0.0820379	1.23015	0.124304	1.74938			1.03662	0.12686	1.08847	0.0685373	1.05002	0.144511	0.62727
DHFR	1719|NM_000791|3734	SI00015750	1.39346	0.00655031	1.45453	0.0742149	1.04383	0.0534851	0.54437	-		1.6786	0.0497449	2.29947	0.448057	1.36987	0.269992	2.82968	NSF Stimulator Very High Confidence		0.699525	0.0123257	0.680355	0.0242887	0.972596	0.0387205	-2.26643	-
DHFR	1719|NM_000791|3337	SI00015743	1.01277	0.0336607	1.17728	0.00646402	1.16245	0.0391592	2.07922			1.09008	0.0654919	1.75562	0.227968	1.61055	0.230431	4.69053			0.80076	0.0170663	0.608596	0.127215	0.760023	0.159691	-2.77524
DHFR	1719|NM_000791|1633	SI00015729	1.10806	0.0357971	1.26274	0.135143	1.13959	0.127399	1.78348			1.97239	0.0440299	2.8902	0.346831	1.46533	0.178859	3.56771			0.299011	0.0170663	0.259661	0.0930665	0.868398	0.315169	-5.24936
DHFR	1719|NM_000791|1627	SI00015736	1.16178	0.0736836	1.42822	0.0579088	1.22933	0.0925389	2.94466			1.64428	0.195325	2.97198	0.145063	1.80747	0.232129	6.21301			0.404	0.0430451	0.275305	0.0454511	0.681448	0.133897	-5.13843
F13A1	2162|NM_000129|3816	SI00002618	1.26802	0.0444518	0.770646	0.191836	0.607754	0.15278	-5.09805	%GFP Inhibitor High Confidence		0.996224	0.0161492	0.896969	0.181088	0.900369	0.182359	-0.800328	-		0.484049	0.0530952	0.516261	0.0413629	1.06655	0.144874	-3.42994	Prolif Inhibitor High Confidence
F13A1	2162|NM_000129|1009	SI00002632	1.03286	0.0314311	1.07947	0.102749	1.04513	0.10444	0.561232			0.730628	0.0443831	0.738296	0.110019	1.01049	0.162613	0.0511183			1.09722	0.0635246	1.03966	0.0293388	0.94754	0.0610283	0.281232
F13A1	2162|NM_000129|285	SI00002625	0.798528	0.00814898	0.537532	0.00522704	0.673153	0.00948886	-4.25184			0.232643	0.00817546	0.426009	0.0175227	1.83117	0.0990661	6.39625			0.16506	0.00853316	0.135357	0.0283769	0.820049	0.177069	-6.13073
F13A1	2162|NM_000129|267	SI00002639	1.24584	0.0107969	0.797661	0.197798	0.640261	0.158864	-4.67743			0.922342	0.0203526	1.01782	0.131147	1.10352	0.144259	0.770371			0.258785	0.0462687	0.206776	0.0245291	0.799026	0.171444	-5.62433
GEM	2669|NM_005261|614 // 2669|NM_181702|499	SI00074697	0.852725	0.00160254	0.182957	0.0695048	0.214556	0.08151	-10.1857	%GFP Inhibitor High Confidence		0.872441	0.0187279	0.330661	0.0632235	0.379007	0.0729227	-4.83129	NSF Inhibitor High Confidence		0.616928	0.0066369	0.646516	0.0591585	1.04796	0.0965525	-2.50637	-
GEM	2669|NM_005261|2006 // 2669|NM_181702|1891	SI00074704	0.919511	0.0134177	0.242532	0.0665717	0.263762	0.0725013	-9.54903			0.572192	0.0274493	0.257133	0.0842047	0.449382	0.148732	-4.28719			0.711995	0.00341326	0.825065	0.0654111	1.15881	0.0920379	-1.24037
GEM	2669|NM_005261|1239 // 2669|NM_181702|1124	SI00074690	1.00389	0.0122973	1.20597	0.111239	1.20129	0.111781	2.58184			1.0425	0.0125511	1.50028	0.261666	1.43911	0.251595	3.36501			0.595609	0.00910204	0.672023	0.0543489	1.1283	0.0928641	-2.32551
GEM	2669|NM_005261|1181 // 2669|NM_181702|1066	SI00162036	1.24374	0.0288593	0.268725	0.0274069	0.216063	0.022599	-10.1662			1.24791	0.0567033	0.406433	0.0289488	0.325691	0.0275163	-5.24352			0.933773	0.0424762	1.13336	0.292185	1.21374	0.317742	0.945578
DNM1	1759|NM_001005336|301 // 1759|NM_004408|301	SI00063385	1.16052	0.0883347	1.41984	0.00966889	1.22346	0.0934975	2.86866	%GFP Inhibitor High Confidence		0.73622	0.124122	1.41684	0.0619666	1.92447	0.335195	7.11766	-		0.79781	0.0242721	0.720486	0.0189981	0.90308	0.0363581	-1.98188	-
DNM1	1759|NM_001005336|1167 // 1759|NM_004408|1167	SI00063378	0.943581	0.0415996	0.237054	0.0488774	0.251228	0.0529708	-9.71122			0.848719	0.0152137	0.324462	0.0521472	0.382296	0.0618233	-4.80587			0.919292	0.0565085	0.860094	0.00961927	0.935606	0.0584555	-0.991997
DNM1	1759|NM_001005336|304 // 1759|NM_004408|304	SI00063399	1.35723	0.022719	0.591792	0.0832755	0.436029	0.0617896	-7.32004			1.75193	0.027432	1.34883	0.230022	0.76991	0.131849	-1.80899			0.246718	0.0735748	0.21851	0.0233267	0.885666	0.280532	-5.54114
DNM1	1759|NM_001005336|1866 // 1759|NM_004408|1866	SI00063392	1.26556	0.0414181	0.540519	0.147304	0.4271	0.117231	-7.43557			0.76844	0.0349763	0.767329	0.120463	0.998554	0.163219	-0.0411998			0.62028	0.0902619	0.520002	0.173147	0.838333	0.304636	-3.40342
FKBP3	2287|NM_002013|335	SI00031388	1.21629	0.0352834	0.640864	0.0824414	0.5269	0.069483	-6.14424	%GFP Inhibitor Very High Confidence		1.40177	0.155356	0.733231	0.14062	0.523074	0.115862	-3.71742	NSF Inhibitor Very High Confidence		0.583675	0.0802117	0.745313	0.0319841	1.27693	0.18384	-1.80585	-
FKBP3	0	SI00031395	0.964288	0.0491844	0.259653	0.0333918	0.269269	0.0372527	-9.47778			0.827925	0.10811	0.334208	0.0284313	0.403669	0.0629105	-4.64062			0.83522	0.0244617	0.841219	0.05988	1.00718	0.077525	-1.12583
FKBP3	0	SI00031402	1.06263	0.00193648	0.763114	0.126969	0.71814	0.119493	-3.66975			1.21137	0.0782688	0.799695	0.161163	0.660155	0.139712	-2.65757			0.882954	0.0111879	0.791566	0.0925855	0.896497	0.105472	-1.4779
FKBP3	0	SI00031381	0.99337	0.0170639	0.322105	0.00237821	0.324255	0.00606269	-8.76631			0.599307	0.0107062	0.320746	0.0717263	0.535195	0.120063	-3.62371			0.856674	0.115103	0.873528	0.193107	1.01967	0.263784	-0.896746
FMOD	2331|NM_002023|532	SI00031577	0.931371	0.00319654	0.405653	0.10509	0.435544	0.112844	-7.32632	-		0.406437	0.0290217	0.360474	0.0812102	0.886911	0.209606	-0.904381	-		0.386301	0.027875	0.388386	0.0360723	1.0054	0.118249	-4.33664	Prolif Inhibitor High Confidence
FMOD	2331|NM_002023|2945	SI02627590	0.984522	0.017481	0.740696	0.039127	0.75234	0.0419271	-3.22722			0.548785	0.0485537	0.707583	0.0434235	1.28936	0.138832	2.20722			0.823957	0.0582151	0.678995	0.0367937	0.824066	0.0733755	-2.27608
FMOD	2331|NM_002023|2380	SI02627597	1.01348	0.0366645	1.01259	0.147915	0.99913	0.150357	-0.0339556			0.955906	0.101584	1.17377	0.24395	1.22791	0.286629	1.73211			0.481234	0.0991743	0.454534	0.0906617	0.944518	0.270889	-3.86761
FMOD	2331|NM_002023|964	SI00031584	1.38191	0.0116589	1.59235	0.0480973	1.15228	0.0361371	1.94773			1.70122	0.111065	2.42728	0.169618	1.42679	0.136446	3.26972			0.553774	0.0879864	0.555541	0.0401605	1.00319	0.175115	-3.15142
GFI1	2672|NM_001127215|168 // 2672|NM_001127216|161 // 2672|NM_005263|254	SI00074732	1.10345	0.011665	1.07844	0.02721	0.977335	0.0267359	-0.315965	-		1.18088	0.0802187	1.11782	0.110899	0.946602	0.113818	-0.442875	-		0.834952	0.118516	0.960592	0.0868139	1.15048	0.193594	-0.279423	Prolif Inhibitor High Confidence
GFI1	2672|NM_001127215|1860 // 2672|NM_001127216|1853 // 2672|NM_005263|1946	SI00074725	1.03811	0.00695659	1.17883	0.0210106	1.13556	0.0216226	1.7313			1.22665	0.0611072	1.83054	0.0445275	1.49232	0.082731	3.77638			0.581798	0.032426	0.51524	0.148618	0.8856	0.260171	-3.43718
GFI1	2672|NM_001127215|1841 // 2672|NM_001127216|1834 // 2672|NM_005263|1927	SI00074711	1.23572	0.0498658	1.43873	0.057451	1.16429	0.0660978	2.10305			1.28934	0.0803166	2.71209	0.17794	2.10347	0.190304	8.5016			0.168143	0.0204796	0.104068	0.0153908	0.618926	0.11858	-6.35258
GFI1	2672|NM_001127215|1454 // 2672|NM_001127216|1447 // 2672|NM_005263|1540	SI00074718	1.22094	0.194645	0.98746	0.530544	0.808772	0.453264	-2.49704			1.27719	0.753576	1.57377	1.31261	1.23221	1.25889	1.76531			0.491826	0.296954	0.427837	0.254911	0.869894	0.737894	-4.05691
DIA1	1727|NM_000398|1900 // 1727|NM_001129819|2144 // 1727|NM_001171660|2040 // 1727|NM_001171661|1960 // 1727|NM_007326|1899	SI02663976	1.24024	0.161283	1.09131	0.66024	0.879914	0.544506	-1.57652	-		1.38634	0.836837	1.72613	1.61683	1.2451	1.38745	1.865	-		0.399844	0.113396	0.346724	0.242646	0.86715	0.65479	-4.63203	-
DIA1	1727|NM_000398|748 // 1727|NM_001129819|992 // 1727|NM_001171660|888 // 1727|NM_001171661|808 // 1727|NM_007326|747	SI02663969	0.885816	0.0153524	0.178836	0.0146647	0.201889	0.0169208	-10.3496			0.402196	0.00512569	0.258177	0.0426367	0.64192	0.106325	-2.79856			0.517571	0.0451309	0.423245	0.0574752	0.817753	0.13197	-4.08946
DIA1	1727|NM_000398|1846 // 1727|NM_001129819|2090 // 1727|NM_001171660|1986 // 1727|NM_001171661|1906 // 1727|NM_007326|1845	SI00008743	1.05668	0.0246922	1.19786	0.0809602	1.1336	0.0810672	1.70599			1.21425	0.100798	1.65508	0.103131	1.36304	0.14148	2.77687			0.976814	0.00967092	0.812821	0.102926	0.832115	0.105691	-1.32718
DIA1	1727|NM_000398|582 // 1727|NM_001129819|826 // 1727|NM_001171660|722 // 1727|NM_001171661|642 // 1727|NM_007326|581	SI00008750	0.599651	0.0214451	0.336495	0.0189797	0.561152	0.0374772	-5.70105			0.333883	0.0320553	0.384	0.0278898	1.1501	0.138455	1.13051			0.616526	0.0364082	0.616248	0.223167	0.999549	0.366756	-2.72098
EFNA2	1943|NM_001405|192	SI02781394	1.05932	0.0696742	0.241742	0.0666706	0.228205	0.0647022	-10.0091	-		0.881792	0.177269	0.553418	0.129719	0.627606	0.193802	-2.90922	-		0.392871	0.0409592	0.406411	0.0880164	1.03446	0.248641	-4.20883	Prolif Inhibitor High Confidence
EFNA2	1943|NM_001405|105	SI00025879	1.02275	0.0431999	0.35827	0.0493216	0.350302	0.0504435	-8.42929			0.968567	0.0269315	0.530883	0.00349074	0.548111	0.0156609	-3.52385			0.215073	0.00568877	0.180929	0.012986	0.841244	0.064349	-5.8076
EFNA2	1943|NM_001405|495	SI02626232	1.13584	0.00298187	1.16135	0.108789	1.02245	0.0958159	0.267841			1.00225	0.0184995	1.09402	0.180292	1.09157	0.181013	0.677972			0.546667	0.0134634	0.511329	0.119519	0.935357	0.219843	-3.46491
EFNA2	1943|NM_001405|120	SI02626239	0.952674	0.00750574	0.962703	0.0174736	1.01053	0.019995	0.113515			0.865718	0.128986	1.13439	0.24756	1.31035	0.346249	2.36949			0.543583	0.0261684	0.610976	0.101243	1.12398	0.193951	-2.75836
EPB42	2038|NM_000119|2496 // 2038|NM_001114134|2406	SI00002359	0.976993	0.0745842	0.810923	0.121187	0.830019	0.139288	-2.22212	-		0.915777	0.14971	0.775932	0.202594	0.847294	0.261013	-1.21069	-		0.813632	0.046648	0.796837	0.0832067	0.979358	0.116666	-1.44052	-
EPB42	2038|NM_000119|2459 // 2038|NM_001114134|2369	SI00002352	0.97572	0.000398775	0.299739	0.0941655	0.307197	0.0965088	-8.98702			0.664437	0.0420874	0.583321	0.102713	0.877918	0.164285	-0.973912			0.294989	0.00910204	0.273264	0.0502607	0.926356	0.172763	-5.1529
EPB42	2038|NM_000119|2306 // 2038|NM_001114134|2216	SI00002338	1.05505	0.0120775	0.967138	0.236073	0.916677	0.224002	-1.10083			1.22936	0.0250749	1.13649	0.300618	0.924453	0.245257	-0.61412			0.830527	0.00796428	0.778302	0.0420843	0.937119	0.0514625	-1.57194
EPB42	2038|NM_000119|1282 // 2038|NM_001114134|1192	SI00002345	1.36018	0.0205385	1.58305	0.0713706	1.16385	0.0553363	2.09743			1.40481	0.0508998	2.90111	0.185167	2.06513	0.151567	8.20517			0.278496	0.108656	0.164775	0.0786376	0.59166	0.364713	-5.92214
EFNA3	1944|NM_004952|1397	SI02661974	1.03789	0.0470792	0.93732	0.20532	0.903104	0.202022	-1.27646	-		1.02816	0.142973	0.89375	0.312113	0.869275	0.326748	-1.04073	-		0.944366	0.0180145	0.923182	0.0998	0.977568	0.107312	-0.544679	-
EFNA3	1944|NM_004952|163	SI00070392	0.866825	0.0265017	0.670707	0.0567416	0.773752	0.0696026	-2.95017			0.742271	0.0937965	0.723413	0.117027	0.974595	0.200059	-0.226443			0.755573	0.0786947	0.778642	0.0752708	1.03053	0.14644	-1.56953
EFNA3	1944|NM_004952|1297	SI00070399	0.999823	0.0125977	0.436476	0.103308	0.436553	0.103473	-7.31326			0.573754	0.0442053	0.609581	0.0935308	1.06244	0.182413	0.452757			0.445165	0.0348912	0.436339	0.00336675	0.980174	0.0771956	-3.99663
EFNA3	1944|NM_004952|224	SI00070406	1.20684	0.013919	1.33181	0.000122717	1.10355	0.0127281	1.31717			0.843841	0.0555821	1.56629	0.171193	1.85614	0.236865	6.58931			0.537684	0.00606803	0.398249	0.00913831	0.740674	0.01894	-4.2667
FABP4	2167|NM_001442|603	SI00026033	0.809166	0.0306183	0.586042	0.046039	0.724254	0.0631529	-3.59064	-		0.560757	0.0569937	0.63075	0.120272	1.12482	0.243048	0.93503	NSF Stimulator High Confidence		0.922107	0.00170663	0.910938	0.0310222	0.987887	0.0336923	-0.63149	-
FABP4	0	SI00026047	1.10141	0.0183282	0.806798	0.0151674	0.73251	0.0183907	-3.4838			0.664285	0.0763949	1.07784	0.00699709	1.62256	0.186896	4.78333			0.127247	0.0210485	0.114441	0.0315031	0.89936	0.288833	-6.27903
FABP4	2167|NM_001442|374	SI00026040	1.07893	0.084287	1.19648	0.0492101	1.10895	0.097905	1.38705			1.1711	0.0227592	1.72059	0.201536	1.46921	0.174444	3.5977			0.52937	0.0606803	0.288909	0.156554	0.545759	0.30228	-5.04198
FABP4	2167|NM_001442|488	SI02626309	1.06221	0.0520424	1.16314	0.0141337	1.09501	0.0552752	1.20672			0.856369	0.00743815	1.29612	0.139027	1.5135	0.162876	3.94019			0.679412	0.0130842	0.680866	0.00673349	1.00214	0.0216953	-2.26282
FBN2	2201|NM_001999|10268	SI00031150	0.914707	0.0540957	1.13288	0.00673866	1.23852	0.0736153	3.06352	-		0.860913	0.0638584	1.11625	0.106958	1.29659	0.157114	2.26307	-		1.08837	0.0862797	0.895124	0.0254911	0.822442	0.0692775	-0.743621	-
FBN2	2201|NM_001999|10177	SI00031143	1.06413	0.050988	0.672324	0.190445	0.631803	0.181509	-4.78687			0.839645	0.0764343	0.562519	0.168039	0.669948	0.209217	-2.58185			0.718431	0.135393	0.781533	0.0591585	1.08783	0.220928	-1.54904
FBN2	2201|NM_001999|9533	SI00031136	1.04186	0.0165711	0.804569	0.347953	0.772239	0.334197	-2.96974			0.898547	0.0927823	0.75658	0.26962	0.842004	0.312404	-1.25158			0.714811	0.0176352	0.751605	0.0437677	1.05147	0.0664983	-1.76124
FBN2	2201|NM_001999|6321	SI00031129	1.13007	0.010878	1.32105	0.10398	1.169	0.0926981	2.16406			0.79921	0.058436	1.41303	0.364786	1.76803	0.474387	5.90811			0.872764	0.0889345	0.747694	0.000240482	0.856697	0.0872977	-1.78897
ESR1	2099|NM_000125|6001 // 2099|NM_001122740|6028 // 2099|NM_001122741|5985 // 2099|NM_001122742|6137	SI02781401	1.01021	0.0504986	1.1947	0.0178555	1.18263	0.0617033	2.34037	-		0.947021	0.105694	1.18808	0.0431196	1.25454	0.147232	1.93798	-		1.2474	0.0282542	1.11754	0.0307817	0.8959	0.0319488	0.833447	Prolif Inhibitor High Confidence
ESR1	2099|NM_000125|3521 // 2099|NM_001122740|3548 // 2099|NM_001122741|3505 // 2099|NM_001122742|3657	SI02623012	1.01273	0.109301	1.05442	0.121262	1.04116	0.164207	0.509937			1.04522	0.0625984	1.52751	0.130112	1.46142	0.152172	3.53749			0.359484	0.0343223	0.298771	0.0290983	0.831112	0.113352	-4.97204
ESR1	2099|NM_000125|4264 // 2099|NM_001122740|4291 // 2099|NM_001122741|4248 // 2099|NM_001122742|4400	SI00002527	1.06105	0.032362	0.659493	0.0632586	0.621545	0.06256	-4.9196			0.987675	0.0405695	0.739913	0.126585	0.749147	0.131807	-1.96952			0.670965	0.0424762	0.501127	0.0752708	0.746875	0.12174	-3.53725
ESR1	2099|NM_000125|2117 // 2099|NM_001122740|2144 // 2099|NM_001122741|2101 // 2099|NM_001122742|2253	SI00002506	1.0572	0.00114582	0.949536	0.070698	0.898161	0.0668799	-1.34042			1.18345	0.021994	1.29494	0.174532	1.09421	0.148873	0.698337			0.48834	0.0474065	0.400799	0.0584371	0.820738	0.143763	-4.24862
FANCA	2175|NM_000135|1755	SI00002772	1.02039	0.00505326	0.670622	0.0797057	0.65722	0.0781806	-4.45801	%GFP Inhibitor High Confidence		0.549434	0.021725	0.649433	0.0348903	1.182	0.0788474	1.37716	-		0.472116	0.040011	0.345874	0.0476154	0.732605	0.118434	-4.63806	-
FANCA	2175|NM_000135|2127	SI00002758	0.958352	0.0071364	1.02202	0.00453962	1.06644	0.00924673	0.836964			1.01924	0.031152	1.04941	0.0871613	1.0296	0.0911222	0.198824			0.796469	0.108845	0.730859	0.0990785	0.917624	0.176636	-1.90834
FANCA	2175|NM_000135|3255	SI00002779	0.987491	0.0044904	0.642135	0.0470381	0.650269	0.0477257	-4.54794			0.741944	0.0374785	0.534539	0.0607389	0.720457	0.0895894	-2.19134			0.668685	0.0244617	0.66046	0.0581966	0.987699	0.0942336	-2.4075
FANCA	2175|NM_000135|2047	SI00002765	0.941756	0.1304	0.525994	0.104732	0.558524	0.135456	-5.73505			0.946403	0.100441	0.661532	0.017684	0.698996	0.0765007	-2.35727			0.500944	0.049682	0.498576	0.03992	0.995272	0.126861	-3.55534
MS4A2	0	SI02623026	0.87889	0.0322594	0.66243	0.0306406	0.753712	0.0445057	-3.20947	-		0.557636	0.0604623	0.51895	0.0160085	0.930624	0.104908	-0.566405	-		1.16105	0.138237	1.16244	0.0230863	1.0012	0.120852	1.15175	-
MS4A2	2206|NM_000139|2841 // 2206|NM_001256916|2706	SI02623033	1.15942	0.0374271	0.563124	0.0586491	0.485694	0.0529589	-6.67741			0.782225	0.0051096	0.519968	0.00842625	0.66473	0.0116144	-2.6222			0.92908	0.0479753	0.943077	0.0937879	1.01507	0.113744	-0.403611
MS4A2	2206|NM_000139|2123 // 2206|NM_001256916|1988	SI02623040	1.09779	0.00207395	1.15664	0.108223	1.05361	0.0986026	0.671016			1.14533	0.0742805	1.25475	0.241635	1.09554	0.222618	0.708672			0.674183	0.0686445	0.763848	0.0375152	1.133	0.12808	-1.67443
MS4A2	2206|NM_000139|2285 // 2206|NM_001256916|2150	SI00002870	1.1364	0.0121667	1.34913	0.077884	1.1872	0.0697044	2.39948			1.26237	0.0674075	1.65397	0.261774	1.31021	0.218851	2.36839			0.90414	0.018773	0.787485	0.0156313	0.870976	0.0250188	-1.50684
FTL	2512|NM_000146|812	SI00003066	1.03577	0.113916	1.30212	0.0447223	1.25715	0.144849	3.30464	-		1.12053	0.222911	1.65455	0.00384032	1.47658	0.293762	3.6547	NSF Stimulator Very High Confidence		0.493435	0.0530952	0.47749	0.00817638	0.967685	0.105436	-3.70484	Prolif Inhibitor Very High Confidence
FTL	2512|NM_000146|177	SI02623075	1.38589	0.0042719	1.16948	0.0937151	0.843848	0.0676708	-2.04317			1.51681	0.241293	3.91311	0.520857	2.57982	0.535108	12.1846			0.0308397	0.00227551	0.0195553	0.00216434	0.634096	0.0843461	-6.95182
FTL	2512|NM_000146|317	SI02623082	1.13378	0.102569	1.2438	0.0728907	1.09704	0.118249	1.23288			1.18582	0.154038	2.00112	0.149157	1.68754	0.252736	5.28578			0.129527	0.00720578	0.115802	0.00841686	0.894036	0.0818312	-6.26939
FTL	2512|NM_000146|812	SI00003066	1.04606	0.0212089	1.3264	0.0274988	1.268	0.0367696	3.44502			1.24943	0.0806315	2.01905	0.0294933	1.61598	0.106925	4.73247			0.408827	0.173128	0.306594	0.0531465	0.749934	0.343155	-4.91658
GCDH	2639|NM_000159|1631 // 2639|NM_013976|1399	SI00003325	0.941454	0.0214175	0.549314	0.0127091	0.583474	0.0189321	-5.41221	-		0.40186	0.0305889	0.53779	0.00340158	1.33825	0.102216	2.58522	-		0.393676	0.0102398	0.486843	0.107014	1.23666	0.273731	-3.63853	-
GCDH	2639|NM_000159|1553 // 2639|NM_013976|1321	SI00003318	1.15297	0.0401426	1.23523	0.119687	1.07135	0.110306	0.900455			1.02181	0.0575771	1.34107	0.17918	1.31245	0.190313	2.38574			0.563026	0.0104294	0.583939	0.0125051	1.03714	0.0293667	-2.95007
GCDH	2639|NM_000159|1139 // 2639|NM_013976|1139	SI00003332	1.08518	0.00974083	0.647028	0.068846	0.596239	0.0636673	-5.24704			0.809196	0.0627802	0.642534	0.0380142	0.79404	0.0774726	-1.62242			0.753025	0.100881	0.749054	0.115672	0.994726	0.203358	-1.77933
GCDH	2639|NM_000159|857 // 2639|NM_013976|857	SI00003339	0.858441	0.020212	0.820541	0.100537	0.95585	0.119259	-0.593957			0.625863	0.03578	0.719455	0.0912599	1.14954	0.15994	1.12617			0.71709	0.166491	0.746163	0.114469	1.04054	0.289564	-1.79982
DECR1	1666|NM_001359|654	SI00361949	0.953092	0.0346551	0.240255	0.00695912	0.25208	0.0117186	-9.7002	%GFP Inhibitor High Confidence		0.794807	0.0764	0.333531	0.0160351	0.419637	0.0451012	-4.51716	NSF Inhibitor High Confidence		0.755171	0.0201003	0.883901	0.0591585	1.17047	0.0843055	-0.823198	-
DECR1	1666|NM_001359|838	SI00361956	1.50194	0.00237496	0.604899	0.108774	0.402745	0.072425	-7.75071			1.26866	0.0760308	0.720865	0.0202372	0.568212	0.0376041	-3.36844			0.711861	0.120033	0.614718	0.072866	0.863536	0.177987	-2.73184
DECR1	1666|NM_001359|287	SI00361963	1.03029	0.0145951	0.729447	0.0767448	0.708003	0.0751608	-3.80091			1.3998	0.0520344	0.922945	0.0020488	0.659342	0.0245533	-2.66386			0.539427	0.0601114	0.587	0.106293	1.08819	0.231371	-2.92837
DECR1	1666|NM_001359|496	SI00361970	1.03525	0.0534523	1.22158	0.0947341	1.17998	0.109934	2.30607			1.34569	0.275189	2.55489	0.0287127	1.89858	0.388839	6.91743			0.101637	0.0113775	0.104919	0.020441	1.03229	0.231952	-6.34655
DNASE1L3	1776|NM_001256560|859 // 1776|NM_004944|949	SI00070308	1.20578	0.03229	1.30997	0.0390428	1.08641	0.0435302	1.0954	-		1.44362	0.119184	2.03223	0.226184	1.40773	0.195078	3.1224	-		0.467423	0.0443724	0.51541	0.0401605	1.10266	0.135422	-3.43597	Prolif Inhibitor Very High Confidence
DNASE1L3	1776|NM_001256560|676 // 1776|NM_004944|766	SI00070315	1.0475	0.0100796	1.22416	0.0272914	1.16865	0.0283773	2.15952			1.60587	0.00156515	2.42978	0.126701	1.51306	0.0789121	3.93676			0.473725	0.0297713	0.392127	0.00240482	0.827752	0.0522672	-4.31011
DNASE1L3	1776|NM_004944|370	SI00070322	1.20672	0.0144673	0.613095	0.0944607	0.508068	0.0785156	-6.38791			0.973194	0.0305692	0.762321	0.120262	0.783319	0.126	-1.70531			0.385899	0.0386837	0.338222	0.059399	0.876453	0.177233	-4.69232
DNASE1L3	1776|NM_004944|334	SI00070301	0.933246	0.0265321	0.244612	0.0337769	0.262109	0.0369521	-9.57043			0.800298	0.0305954	0.481663	0.0160097	0.601855	0.0304893	-3.10832			0.633957	0.109983	0.494495	0.117836	0.780013	0.229915	-3.58427
CLN8	2055|NM_018941|4354	SI00123214	1.01838	0.00121104	0.404709	0.10173	0.397405	0.0998955	-7.8198	%GFP Inhibitor High Confidence		1.01915	0.0265749	0.431374	0.0541058	0.423271	0.0542245	-4.48906	-		0.91299	0.0915893	0.950049	0.0435272	1.04059	0.114762	-0.354177	-
CLN8	2055|NM_018941|3085	SI00123200	0.977553	0.000122472	0.631605	0.0220291	0.646109	0.022535	-4.60177			0.551513	0.00146875	0.545304	0.0382729	0.988742	0.0694462	-0.117062			0.485256	0.033943	0.421715	0.0899402	0.869056	0.19506	-4.10032
CLN8	2055|NM_018941|1393	SI00123207	1.16578	0.0603511	0.0731365	0.0189457	0.0627362	0.0165729	-12.1502			0.542917	0.0847326	0.11399	0.00279259	0.209958	0.0331692	-6.13831			0.400648	0.128566	0.335842	0.0853711	0.838246	0.343161	-4.7092
CLN8	2055|NM_018941|1028	SI00123193	1.01177	0.039129	0.955022	0.12981	0.943916	0.133392	-0.748377			1.3423	0.104003	1.23699	0.15856	0.921545	0.138029	-0.636602			0.659433	0.0500612	0.610976	0.0998	0.926517	0.166888	-2.75836
EZH1	2145|NM_001991|2741	SI00031010	1.14079	0.00355224	0.215743	0.0485977	0.189116	0.042604	-10.5149	-		0.749404	0.0575685	0.4221	0.0713388	0.563247	0.104566	-3.40682	-		0.43122	0.0948129	0.457085	0.0476154	1.05998	0.257894	-3.84953	-
EZH1	2145|NM_001991|2108	SI00031017	1.03889	0.0629713	1.15136	0.0346542	1.10826	0.0750016	1.37804			0.828446	0.107129	1.28834	0.0183617	1.55513	0.202318	4.26204			0.661311	0.147529	0.604855	0.0550703	0.91463	0.22038	-2.80177
EZH1	2145|NM_001991|302	SI00031031	1.17658	0.0404151	1.28328	0.0266812	1.09069	0.0437933	1.15071			1.03368	0.0901811	2.22527	0.29214	2.15277	0.339337	8.88276			0.232907	0.0259787	0.119202	0.0300602	0.511803	0.141127	-6.24527
EZH1	2145|NM_001991|118	SI00031024	1.00437	0.0748432	0.740974	0.155925	0.73775	0.164693	-3.416			0.856946	0.0709245	0.617878	0.110892	0.721023	0.142501	-2.18696			1.05673	0.00549915	1.07384	0.161844	1.01619	0.153247	0.523579
FANCC	2176|NM_000136|170 // 2176|NM_001243744|170	SI00002800	0.993328	0.013746	0.631485	0.0788235	0.635726	0.0798391	-4.73611	-		0.512993	0.0163315	0.478966	0.0522397	0.93367	0.106083	-0.54286	-		0.666808	0.118137	0.896314	0.0512226	1.34419	0.250229	-0.735181	-
FANCC	0	SI02623019	0.945103	0.0347865	1.03182	0.0466359	1.09175	0.063637	1.16449			0.687929	0.0330405	0.866987	0.0668592	1.26029	0.114497	1.98242			1.02388	0.0201003	0.619479	0.0391985	0.605032	0.0400846	-2.69808
FANCC	2176|NM_000136|4378 // 2176|NM_001243743|4320	SI00002793	1.00101	0.0107509	0.870704	0.162353	0.869824	0.162458	-1.70707			0.739447	0.0126303	0.591063	0.0630026	0.799331	0.0862893	-1.58152			1.18894	0.0707304	1.35	0.107495	1.13547	0.11286	2.48165
FANCC	2176|NM_000136|2638 // 2176|NM_001243743|2580	SI00002786	1.17037	0.0552733	0.809983	0.19879	0.692076	0.172969	-4.007			1.51254	0.165431	1.2707	0.300056	0.840109	0.218625	-1.26623			0.588234	0.0688342	0.564554	0.175071	0.959744	0.318106	-3.08752
FCN1	2219|NM_002003|1239	SI00031157	1.02895	0.0110777	1.1793	0.0718213	1.14612	0.0708826	1.86799	-		1.10407	0.0518639	1.21448	0.0572694	1.10001	0.0732171	0.743203	-		0.979764	0.077557	1.14271	0.167856	1.16631	0.194616	1.01189	-
FCN1	2219|NM_002003|935	SI00031178	1.08092	0.0691262	1.00629	0.035526	0.930959	0.0680057	-0.916029			1.23207	0.0329014	1.3053	0.00989947	1.05943	0.0294102	0.4295			0.738544	0.0371667	0.688007	0.109179	0.931573	0.155085	-2.21218
FCN1	2219|NM_002003|732	SI00031171	1.26516	0.0245684	0.398605	0.0492134	0.315062	0.039377	-8.88526			0.949	0.0103165	0.578276	0.00357742	0.609354	0.00762175	-3.05035			0.74136	0.00853316	0.632062	0.0257316	0.852571	0.0360692	-2.60885
FCN1	2219|NM_002003|596	SI00031164	1.06153	0.0358097	0.692737	0.0026115	0.652586	0.0221514	-4.51797			0.598352	0.0254927	0.577543	0.0617925	0.965224	0.111158	-0.298895			0.571607	0.0915893	0.599243	0.0572347	1.04835	0.195557	-2.84156
FGF7	2252|NM_002009|509	SI02627548	0.941489	0.0260078	1.07569	0.0256412	1.14254	0.0416878	1.82168	-		0.587624	0.0504172	0.959055	0.0259178	1.63209	0.146813	4.85706	-		0.962735	0.0671275	0.762828	0.00961927	0.792355	0.0561438	-1.68166	-
FGF7	2252|NM_002009|173	SI02627555	1.13362	0.0247219	1.00044	0.119752	0.882522	0.107376	-1.54276			0.707917	0.032333	1.18418	0.0548707	1.67277	0.108834	5.17154			0.312822	0.0449413	0.231603	0.0505012	0.740367	0.193327	-5.4483
FGF7	2252|NM_002009|3690	SI00031318	1.24538	0.0641109	0.0881895	0.0198643	0.0708131	0.0163616	-12.0456			0.812357	0.0102199	0.143355	0.0079812	0.176468	0.0100725	-6.39725			0.436449	0.0984158	0.491264	0.116153	1.12559	0.367759	-3.60718
FGF7	2252|NM_002009|3585	SI00031311	1.17262	0.021552	1.08931	0.337147	0.928956	0.288023	-0.941946			1.46522	0.178864	1.3245	0.465607	0.903956	0.336386	-0.772593			0.917146	0.0413384	0.804489	0.15463	0.877166	0.173172	-1.38626
FNTA	2339|NM_002027|304	SI02662534	1.18703	0.0306056	0.687948	0.197901	0.579554	0.167388	-5.46294	-		0.726505	0.0779022	0.537203	0.0876736	0.739435	0.144395	-2.04461	-		0.725806	0.083625	0.80619	0.133948	1.11075	0.224583	-1.37421	-
FNTA	2339|NM_002027|408 // 2339|NR_033698|322	SI02661995	0.957688	0.00628193	1.11619	0.0956954	1.1655	0.100215	2.11881			1.22883	0.106297	2.00241	0.125066	1.62952	0.17386	4.83716			0.376513	0.0341326	0.315946	0.00288578	0.839138	0.076457	-4.85027
FNTA	2339|NM_002027|1608 // 2339|NR_033698|1522	SI00031696	0.990428	0.0023913	0.79933	0.320604	0.807055	0.323709	-2.51925			0.800663	0.0269684	0.57435	0.170157	0.717343	0.213889	-2.21541			1.04198	0.129135	1.2631	0.189981	1.21222	0.236248	1.86553
FNTA	2339|NM_002027|553 // 2339|NR_033698|467	SI00031703	1.00491	0.0284826	0.942749	0.0109268	0.938143	0.0287274	-0.823079			0.612212	0.0100039	0.703405	0.0361409	1.14896	0.0619468	1.12165			0.332398	0.108656	0.305573	0.0473749	0.919298	0.332589	-4.92382
GCG	2641|NM_002054|1138	SI00032039	0.973145	0.0804911	1.01396	0.089301	1.04194	0.125889	0.519998	-		0.96834	0.120278	0.946383	0.0689472	0.977325	0.140734	-0.205337	-		1.01007	0.0419073	1.10768	0.0836877	1.09664	0.0945245	0.763515	-
GCG	2641|NM_002054|1243	SI00032046	1.19652	0.05486	0.486147	0.188731	0.406302	0.15883	-7.70469			0.752557	0.0785383	0.447092	0.114092	0.594098	0.163794	-3.1683			0.83227	0.0358393	0.915529	0.0442487	1.10004	0.0712079	-0.598936
GCG	2641|NM_002054|847	SI00032053	0.92372	0.0153531	0.549313	0.179282	0.594674	0.194338	-5.26729			0.709387	0.00541003	0.512094	0.10303	0.721882	0.145343	-2.18032			0.822482	0.0709201	0.942737	0.124089	1.14621	0.180361	-0.406023
GCG	2641|NM_002054|1193	SI00032060	1.00418	0.0194764	0.892775	0.00537185	0.889058	0.0180543	-1.4582			0.640268	0.0396754	0.69114	0.0112513	1.07945	0.0691602	0.584286			0.736667	0.000758503	0.604685	0.053387	0.820839	0.0724759	-2.80297
DEFA1	1667|NM_004084|316 // 1668|NM_005217|309 // 728358|NM_001042500|316	SI03515050	1.1572	0.0268712	1.32226	0.0402491	1.14264	0.0437464	1.82295	-		1.06548	0.0635961	1.48912	0.1206	1.39761	0.140608	3.04415	-		0.852115	0.131411	0.84309	0.111103	0.989409	0.200704	-1.11257	-
DEFA1	1667|NM_004084|282 // 728358|NM_001042500|282	SI03515036	1.12703	0.0194186	1.32146	0.00126311	1.17251	0.0202333	2.2095			1.02149	0.080034	1.38021	0.0466346	1.35118	0.11529	2.68518			0.898911	0.0166871	0.787485	0.12	0.876043	0.134482	-1.50684
DEFA1	1667|NM_004084|424 // 1668|NM_005217|417 // 728358|NM_001042500|424	SI00362019	1.08238	0.0645424	0.824202	0.0221124	0.761472	0.0497908	-3.10906			1.34513	0.0927918	1.41787	0.152372	1.05407	0.134606	0.38805			0.417811	0.0568877	0.455214	0.00985976	1.08952	0.150211	-3.86279
DEFA1	1667|NM_004084|258 // 1668|NM_005217|251 // 728358|NM_001042500|258	SI03673908	1.32186	0.0128522	1.30575	0.0775475	0.987808	0.0594462	-0.180447			1.68685	0.036254	2.11126	0.228666	1.2516	0.138201	1.91523			0.488876	0.0102398	0.545339	0.0435272	1.11549	0.0920498	-3.22377
DIO1	1733|NM_000792|1434 // 1733|NM_001039715|1290 // 1733|NM_001039716|1234 // 1733|NM_213593|1242	SI00015764	1.027	0.0266328	1.09786	0.0128206	1.069	0.0304032	0.870092	-		0.72571	0.0585985	0.872604	0.0354617	1.20241	0.108694	1.53496	-		0.875714	0.0468376	0.729159	0.206814	0.832645	0.240329	-1.92039	-
DIO1	1733|NM_000792|945 // 1733|NM_001039715|801 // 1733|NM_001039716|745 // 1733|NM_213593|753	SI00015771	1.01094	0.0258881	1.15201	0.0745476	1.13953	0.0793045	1.78277			1.23332	0.0906982	1.3723	0.22178	1.11269	0.197566	0.841234			0.911649	0.0965195	0.948689	0.0122646	1.04063	0.110994	-0.363823
DIO1	1733|NM_000792|765 // 1733|NM_001039715|621 // 1733|NM_001039716|565 // 1733|NM_213593|573	SI00015778	1.29057	0.000966031	0.552443	0.100847	0.428061	0.0781422	-7.42314			1.58522	0.0559962	0.719018	0.121394	0.453576	0.0782369	-4.25476			0.657288	0.0519575	0.791566	0.0512226	1.20429	0.123027	-1.4779
DIO1	1733|NM_000792|344 // 1733|NM_001039716|344	SI00015757	1.0358	0.00599982	1.02902	0.0738046	0.993456	0.0714856	-0.107369			0.582796	0.0171023	0.724986	0.0659849	1.24398	0.118961	1.85633			0.544388	0.0773673	0.560133	0.0634872	1.02892	0.187038	-3.11887
FCN2	2220|NM_004108|817 // 2220|NM_015837|703	SI00386309	0.955637	0.0131621	0.419676	0.0190447	0.439158	0.0208265	-7.27955	%GFP Inhibitor High Confidence		0.395032	0.0357597	0.433797	0.0165548	1.09813	0.107879	0.728682	-		0.326499	0.104105	0.29452	0.0894592	0.902056	0.397241	-5.00219	Prolif Inhibitor Very High Confidence
FCN2	2220|NM_004108|900 // 2220|NM_015837|786	SI00386316	1.28208	0.039138	1.53143	0.0476158	1.19449	0.0520477	2.49386			1.4023	0.0327776	2.97104	0.17725	2.11869	0.135755	8.61928			0.135561	0.0149804	0.0669983	0.0105812	0.494231	0.0952655	-6.61543
FCN2	2220|NM_004108|478 // 2220|NM_015837|364	SI00386323	1.02641	0.0561571	0.258747	0.0961281	0.252089	0.0946645	-9.70008			0.939573	0.0842891	0.407114	0.0771844	0.433297	0.0908808	-4.41155			0.717627	0.120602	0.55095	0.00144289	0.767739	0.129039	-3.18398
FCN2	2220|NM_004108|865 // 2220|NM_015837|751	SI00386330	0.931592	0.0666025	0.141141	0.0087917	0.151505	0.0143661	-11.0016			0.75546	0.0797617	0.416754	0.1201	0.551655	0.169309	-3.49645			0.324621	0.0559396	0.281257	0.0168337	0.866414	0.158052	-5.09623
NR5A1	2516|NM_004959|3068	SI00070483	1.17804	0.00265517	0.507824	0.204775	0.431075	0.17383	-7.38414	-		0.685522	0.0366243	0.457257	0.112913	0.66702	0.168522	-2.60449	NSF Stimulator High Confidence		0.649377	0.0183937	0.676444	0.0404009	1.04168	0.068857	-2.29416	Prolif Inhibitor High Confidence
NR5A1	2516|NM_004959|2077	SI00070469	1.03392	0.0802191	1.13152	0.0706532	1.0944	0.108994	1.19878			1.70128	0.0904797	2.46611	0.220767	1.44956	0.150938	3.44582			0.451869	0.0242721	0.346895	0.0375152	0.767689	0.0926991	-4.63083
NR5A1	2516|NM_004959|1980	SI00070490	1.33836	0.0427936	1.69911	0.00979179	1.26955	0.0412476	3.46507			1.05264	0.0621996	2.4744	0.168606	2.35067	0.212012	10.4128			0.0639589	0.0259787	0.0389406	0.00120241	0.608838	0.248011	-6.81437
NR5A1	2516|NM_004959|1027	SI00070476	1.36967	0.048463	1.42165	0.0252944	1.03796	0.0411078	0.468418			1.49017	0.141952	2.07413	0.0620155	1.39187	0.138965	2.99976			0.16935	0.021807	0.142329	0.0223648	0.84044	0.170741	-6.0813
GLDC	2731|NM_000170|3384	SI00003626	1.02079	0.0312423	1.10174	0.00418372	1.0793	0.0332863	1.00335	-		0.928539	0.0397645	1.00117	0.0809354	1.07822	0.0986393	0.574762	NSF Stimulator High Confidence		1.08486	0.147966	1.16949	0.230242	1.07802	0.258189	1.20179	Prolif Inhibitor High Confidence
GLDC	2731|NM_000170|2686	SI00003647	1.34369	0.0257778	1.41608	0.134127	1.05387	0.101847	0.674398			1.77131	0.210537	2.53727	0.326969	1.43242	0.25112	3.31331			0.337165	0.0296698	0.327894	0.0151507	0.972504	0.0966586	-4.76555
GLDC	2731|NM_000170|2635	SI00003633	1.26445	0.0189357	1.39058	0.0632362	1.09975	0.0526529	1.26802			1.03061	0.112012	1.80211	0.14989	1.74858	0.239309	5.75772			0.142933	0.0325411	0.122763	0.0300531	0.858883	0.287132	-6.22003
GLDC	2731|NM_000170|66	SI00003640	1.00416	0.00743789	1.15407	0.0877404	1.1493	0.0877907	1.90907			0.910064	0.0388277	1.21102	0.222222	1.3307	0.250696	2.52681			0.521245	0.0250758	0.524595	0.124931	1.00643	0.24452	-3.37085
GNAI1	2770|NM_001256414|1982 // 2770|NM_002069|2119	SI00032249	0.924169	0.0133551	1.01833	0.111557	1.10189	0.121757	1.29566	-		0.792137	0.046269	0.734133	0.111125	0.926774	0.150367	-0.596174	-		1.05034	0.0830755	1.31667	0.0494262	1.25356	0.10975	2.24533	-
GNAI1	2770|NM_001256414|1429 // 2770|NM_002069|1566	SI00032263	0.89476	0.00451104	1.01605	0.0194557	1.13556	0.0224851	1.73134			1.08816	0.0927377	1.48529	0.0492688	1.36496	0.124829	2.79172			0.673382	0.0798214	0.561828	0.139337	0.834338	0.229342	-3.10685
GNAI1	2770|NM_001256414|2518 // 2770|NM_002069|2655	SI00032256	1.09398	0.0744628	1.08095	0.0939827	0.988091	0.109104	-0.176791			1.1307	0.136015	0.981717	0.0846114	0.868241	0.128484	-1.04873			1.06239	0.118871	1.14333	0.152501	1.07619	0.187363	1.01625
GNAI1	2770|NM_001256414|1516 // 2770|NM_002069|1653	SI00032270	0.968358	0.0135328	1.07955	0.0439538	1.11483	0.0479894	1.46311			1.14198	0.00301326	1.22489	0.120035	1.0726	0.10515	0.531333			0.939757	0.0928378	1.04199	0.22279	1.10879	0.261154	0.297724
GPT	2875|NM_005309|1783	SI00075572	1.02474	0.0182277	0.995961	0.048152	0.971915	0.0500688	-0.386089	-		0.971024	0.0183453	1.28244	0.167154	1.32071	0.173941	2.44957	-		0.483617	0.0124422	0.476649	0.0918979	0.985593	0.191707	-3.71081	Prolif Inhibitor Very High Confidence
GPT	2875|NM_005309|619	SI00075565	1.12865	0.0231625	1.03148	0.0158768	0.913901	0.0234444	-1.13675			1.77781	0.158076	2.15371	0.183951	1.21144	0.149362	1.60477			0.134	0.0118679	0.0965943	0.0223535	0.720855	0.178618	-6.40558
GPT	2875|NM_005309|521	SI00075558	1.24219	0.10994	1.22334	0.0685291	0.984826	0.103154	-0.21904			1.28665	0.138243	2.82625	0.0424271	2.19659	0.238303	9.22158			0.131157	0.00478545	0.0774511	0.00720281	0.590521	0.0589928	-6.54131
GPT	2875|NM_005309|1072	SI00075579	1.34027	0.0192787	0.983954	0.0906455	0.734148	0.0684519	-3.46261			1.50111	0.0713557	1.25257	0.15526	0.834425	0.110775	-1.31018			0.664448	0.0423034	0.539523	0.141572	0.811987	0.21925	-3.265
HDC	3067|NM_002112|2588	SI00032970	1.03075	0.0126626	1.05575	0.145743	1.02425	0.141953	0.291078	-		1.2597	0.0247717	1.47937	0.314185	1.17438	0.250479	1.31824	-		0.588921	0.00899666	0.537416	0.00496745	0.912542	0.0162936	-3.27994	Prolif Inhibitor Very High Confidence
HDC	3067|NM_002112|2483	SI00032991	1.2124	0.0388976	1.08713	0.0439786	0.896674	0.0462969	-1.35966			1.71329	0.126669	1.86998	0.142408	1.09146	0.115847	0.677088			0.404164	0.016462	0.341593	0.00322885	0.845182	0.0353398	-4.66842
HDC	3067|NM_002112|1290	SI00032984	1.17849	0.0223732	0.34447	0.0196591	0.292297	0.0175803	-9.17982			1.67406	0.11342	0.952222	0.0490439	0.568808	0.0484087	-3.36383			0.196939	0.00784815	0.206009	0.0538969	1.04606	0.27683	-5.62977
HDC	3067|NM_002112|1227	SI00032977	0.982267	0.19257	1.11824	0.0993874	1.13843	0.245049	1.76844			0.644269	0.0448887	2.18416	1.05202	3.39014	1.64988	18.4496			0.0265292	0.00612538	0.0112401	0.00347722	0.423686	0.163553	-7.01078
HMGN2	3151|NM_005517|90	SI02635402	1.09289	0.0453466	1.20723	0.0542307	1.10462	0.0675494	1.33095	-		0.788531	0.0169918	2.08129	0.0789623	2.63945	0.115164	12.6456	-		0.0592847	0.00689105	0.0516341	0.00149024	0.870951	0.104311	-6.72437	-
HMGN2	3151|NM_005517|1279	SI02652972	1.20147	0.0369774	1.32847	0.00437545	1.1057	0.0342241	1.34499			1.14497	0.0250003	1.49864	0.0909257	1.30888	0.0843989	2.35814			0.719943	0.05264	0.7083	0.0822114	0.983827	0.13496	-2.06829
HMGN2	3151|NM_005517|651	SI00078260	1.08567	0.0073866	1.27821	0.19385	1.17735	0.178733	2.27205			1.42436	0.0286607	1.47945	0.400337	1.03868	0.28184	0.269033			0.996876	0.102409	0.99176	0.0861853	0.994869	0.133865	-0.058424
HMGN2	3151|NM_005517|1256 // 57570|NM_020810|5240	SI02635416	0.983492	0.0219287	1.10601	0.0208146	1.12458	0.0328122	1.58922			0.870743	0.0153426	0.95441	0.172725	1.09609	0.199303	0.71289			1.15551	0.15256	1.19285	0.18628	1.03232	0.211104	1.36741
HSD11B2	3291|NM_000196|677	SI00004242	0.994339	0.0337124	1.07559	0.115917	1.08172	0.12221	1.03467	-		0.894664	0.044449	0.937372	0.246687	1.04774	0.280602	0.339062	-		1.02516	0.0532143	1.06904	0.0226019	1.04279	0.0584471	0.489496	Prolif Inhibitor High Confidence
HSD11B2	3291|NM_000196|671	SI00004228	1.08806	0.0114245	0.992657	0.0634628	0.912323	0.0591082	-1.15717			0.534589	0.00137515	0.907499	0.207272	1.69757	0.387747	5.36328			0.435837	0.0635508	0.334392	0.079976	0.767241	0.214914	-4.71948
HSD11B2	3291|NM_000196|615	SI00004221	1.0711	0.027265	1.28883	0.0134764	1.20329	0.0331134	2.60766			1.0891	0.0123662	1.54117	0.284896	1.41509	0.262082	3.17927			0.319839	0.0212474	0.332636	0.0392429	1.04001	0.14081	-4.73193
HSD11B2	3291|NM_000196|554	SI00004235	1.25879	0.0240626	1.23583	0.0555942	0.981761	0.0479867	-0.258699			1.19135	0.0048609	1.48242	0.111991	1.24432	0.0941399	1.85894			0.447071	0.0614452	0.457857	0.237693	1.02413	0.549983	-3.84405
IL1RN	3557|NM_000577|259 // 3557|NM_173841|322 // 3557|NM_173842|251 // 3557|NM_173843|430	SI00158732	1.26915	0.0111846	1.39092	0.0669994	1.09594	0.0536668	1.21871	-		1.50262	0.0908498	2.18458	0.210671	1.45385	0.165479	3.47897	-		0.524493	0.0304355	0.471907	0.0792309	0.899739	0.15983	-3.74443	-
IL1RN	3557|NM_000577|1662 // 3557|NM_173841|1725 // 3557|NM_173842|1654 // 3557|NM_173843|1833	SI00158739	1.19015	0.0573059	0.865406	0.00566941	0.72714	0.0353345	-3.55328			0.554414	0.0337657	0.733765	0.0319042	1.3235	0.0990393	2.47113			0.559144	0.0277556	0.409736	0.0216084	0.732791	0.0530721	-4.18526
IL1RN	3557|NM_000577|242 // 3557|NM_173841|305 // 3557|NM_173842|234 // 3557|NM_173843|413	SI00158746	1.09601	0.0231119	0.700416	0.0519727	0.639058	0.0492975	-4.693			1.06653	0.0373915	0.713725	0.00901613	0.669204	0.0249382	-2.58761			0.758925	0.029287	0.817012	0.0437136	1.07654	0.0710181	-1.29747
IL1RN	3557|NM_000577|1480 // 3557|NM_173841|1543 // 3557|NM_173842|1472 // 3557|NM_173843|1651	SI02623782	0.964044	0.0227281	1.07966	0.00888868	1.11993	0.0279669	1.52915			0.872142	0.0400264	0.824025	0.0796555	0.944829	0.101104	-0.456584			0.917694	0.195629	1.07413	0.0422234	1.17047	0.253721	0.525609
GH2	2689|NM_002059|418 // 2689|NM_022556|373 // 2689|NM_022557|418 // 2689|NM_022558|418	SI00032081	0.900165	0.0542144	0.817148	0.0272934	0.907776	0.0625175	-1.21601	-		0.574853	0.0151505	0.575888	0.00845466	1.0018	0.0302229	-0.0160988	-		1.18529	0.0143564	1.09837	0.00496745	0.926666	0.0119808	0.697456	Prolif Inhibitor High Confidence
GH2	2689|NM_002059|556 // 2689|NM_022556|511 // 2689|NM_022557|556 // 2689|NM_022558|556	SI00032074	1.1612	0.0648944	1.28523	0.0108943	1.10681	0.0625624	1.35939			1.17292	0.0567364	1.60767	0.0814143	1.37066	0.0959888	2.83577			0.425279	0.10796	0.394456	0.0422234	0.927522	0.255534	-4.29359
GH2	2689|NM_002059|383 // 2689|NM_022556|338 // 2689|NM_022557|383 // 2689|NM_022558|383	SI00032088	1.33376	0.0154391	1.43975	0.039674	1.07947	0.032264	1.00554			1.63465	0.104558	2.76532	0.0261628	1.69169	0.109384	5.31786			0.107064	0.00555113	0.0667379	0.00844467	0.623344	0.0852395	-6.61727
GH2	2689|NM_002059|283 // 2689|NM_022556|283 // 2689|NM_022557|283 // 2689|NM_022558|283	SI00032067	1.40738	0.0151603	1.18875	0.0310928	0.844651	0.0238929	-2.03279			1.27876	0.0389969	1.21061	0.0888645	0.946702	0.0752512	-0.442096			0.399833	0.0505344	0.409384	0.069296	1.02389	0.216295	-4.18775
GLG1	2734|NM_001145666|2465 // 2734|NM_001145667|2498 // 2734|NM_012201|2498 // 2734|NR_027264|2607 // 2734|NR_027265|1495	SI00098000	0.979454	0.025478	1.16295	0.000867021	1.18734	0.0308984	2.40137	-		0.712724	0.00267329	0.990517	0.0649081	1.38976	0.0912196	2.98347	-		0.998229	0.0377094	0.835453	0.0449555	0.836935	0.0550251	-1.16672	-
GLG1	2734|NM_001145666|3359 // 2734|NM_001145667|3392 // 2734|NM_012201|3392 // 2734|NR_027264|3501 // 2734|NR_027265|2389	SI00097993	0.985391	0.00976384	1.16935	0.00943782	1.18669	0.0151655	2.39291			0.822821	0.0509708	1.28983	0.186883	1.56757	0.247012	4.35824			0.640626	0.0220131	0.553925	0.00447071	0.864661	0.0305199	-3.16289
GLG1	2734|NM_001145666|2019 // 2734|NM_001145667|2052 // 2734|NM_012201|2052 // 2734|NR_027264|2052 // 2734|NR_027265|1049	SI00098007	0.938841	0.00625222	0.601658	0.0973676	0.640852	0.103798	-4.66978			1.12964	0.115721	1.10097	0.238574	0.974625	0.233606	-0.226212			0.346369	0.0258415	0.345632	0.0397396	0.997873	0.13677	-4.63978
GLG1	2734|NM_001145666|2059 // 2734|NM_001145667|2092 // 2734|NM_012201|2092 // 2734|NR_027265|1089	SI00098014	1.29185	0.0197241	1.20192	0.177607	0.930386	0.138215	-0.923445			1.43642	0.00369722	1.29133	0.244855	0.898992	0.170478	-0.810972			0.828496	0.103557	0.807002	0.0176345	0.974056	0.123598	-1.36845
GNAI2	2771|NM_001166425|1522 // 2771|NM_002070|1579	SI02780505	1.00947	0.0117579	1.03167	0.141469	1.02199	0.140647	0.261812	-		1.09277	0.0312006	0.979183	0.191975	0.896055	0.17753	-0.833685	-		0.951938	0.112745	1.09714	0.0504197	1.15253	0.146418	0.688739	-
GNAI2	2771|NM_001166425|271 // 2771|NM_002070|328	SI02780981	1.26371	0.0503667	0.988625	0.0578628	0.782319	0.0553963	-2.83932			1.42428	0.12794	1.8373	0.251784	1.28999	0.211373	2.21206			0.378312	0.036178	0.30998	0.0876756	0.819377	0.244643	-4.89257
GNAI2	2771|NM_002070|166	SI00032298	1.02055	0.02682	0.884093	0.00112935	0.866286	0.0227928	-1.75284			0.998832	0.0728433	0.840313	0.0695693	0.841296	0.0928202	-1.25706			1.08621	0.104323	1.12963	0.225026	1.03997	0.229988	0.919115
GNAI2	2771|NM_002070|163	SI00032284	1.23658	0.236887	1.3376	0.183707	1.08169	0.254966	1.03429			1.57948	1.19603	1.78279	0.509022	1.12872	0.913441	0.965208			0.708167	0.109108	0.662461	0.263772	0.935459	0.399384	-2.39331
GPX1	0	SI04130693	1.20049	0.159959	1.48899	0.213149	1.24032	0.242565	3.08688	-		1.47477	1.16279	2.08546	1.01645	1.41408	1.31077	3.17152	-		0.547774	0.234104	0.446266	0.251105	0.81469	0.575645	-3.92624	Prolif Inhibitor High Confidence
GPX1	0	SI04130700	0.998723	0.0327239	0.841644	0.0515954	0.84272	0.0585776	-2.05778			0.635212	0.0587487	0.698316	0.0142669	1.09934	0.104126	0.738064			0.665396	0.0524486	0.738683	0.00645769	1.11014	0.0880413	-1.85286
GPX1	2876|NM_000581|239 // 2876|NM_201397|239	SI00597429	1.1365	0.260443	1.31234	0.073363	1.15472	0.272379	1.97926			1.15017	0.268997	2.09181	0.0907625	1.81869	0.432604	6.29975			0.0956946	0.0331153	0.0725336	0.038001	0.757969	0.475914	-6.57618
GPX1	2876|NM_000581|330 // 2876|NM_201397|609	SI00597422	0.944881	0.00330962	0.947757	0.0291564	1.00304	0.0310566	0.0166989			1.38002	0.035731	1.39377	0.0700116	1.00996	0.0570749	0.0469732			0.313342	0.0449833	0.352306	0.0879239	1.12435	0.323713	-4.59246
HEXA	0	SI00011032	1.06446	0.0606206	1.17332	0.0103949	1.10227	0.0635291	1.30058	-		1.67035	0.179336	2.43108	0.00371345	1.45543	0.156277	3.49118	-		0.366536	0.119828	0.309629	0.0394913	0.844742	0.296436	-4.89506	-
HEXA	3073|NM_000520|1330	SI00011025	1.02334	0.0596682	1.11732	0.00103665	1.09184	0.0636706	1.16568			1.26153	0.139247	1.41739	0.0175564	1.12355	0.124796	0.925227			0.611525	0.0578083	0.563233	0.0121703	0.921029	0.0893117	-3.09689
HEXA	3073|NM_000520|1081	SI00011046	1.25722	0.0437132	1.47832	0.00631998	1.17586	0.0411923	2.25282			1.20016	0.0967822	1.77637	0.0261177	1.48011	0.121325	3.68197			0.628444	0.0530228	0.612759	0.0752569	0.975041	0.145286	-2.74572
HEXA	3073|NM_000520|327	SI00011039	1.16951	0.00499104	1.10856	0.0636725	0.947877	0.0545936	-0.697126			1.37245	0.0730732	1.41714	0.204786	1.03257	0.159018	0.221788			0.639949	0.165002	0.640859	0.109036	1.00142	0.309352	-2.54648
IL9R	3581|NM_002186|716 // 3581|NR_024033|805	SI00033782	1.03784	0.00433065	1.10724	0.0702853	1.06687	0.0678687	0.842511	-		0.756123	0.0228529	1.02774	0.17328	1.35922	0.232822	2.74735	NSF Stimulator High Confidence		0.375605	0.0625937	0.410789	0.071283	1.09367	0.263126	-4.17778	-
IL9R	3581|NM_002186|313 // 3581|NR_024033|438	SI00033796	1.06934	0.0722027	1.16905	0.0311324	1.09324	0.0793501	1.18378			1.34905	0.118469	1.70642	0.0756405	1.2649	0.124428	2.0181			0.861929	0.0918807	0.67458	0.0479359	0.78264	0.100266	-2.30739
IL9R	3581|NM_002186|126 // 3581|NR_024033|126	SI00033789	1.23374	0.0213467	1.31647	0.0419534	1.06706	0.0386938	0.84495			0.873787	0.019335	1.74048	0.357866	1.99188	0.411923	7.63884			0.16865	0.0436433	0.0974724	0.00918979	0.577957	0.159181	-6.39935
IL9R	3581|NM_002186|125 // 3581|NR_024033|125	SI00033775	1.0253	0.00329733	1.03457	0.0201749	1.00905	0.019943	0.0944073			0.879639	0.0462146	1.09317	0.0828455	1.24274	0.1146	1.84678			0.637784	0.0424948	0.629971	0.0206149	0.987749	0.0733217	-2.62368
INHBC	3626|NM_005538|1204	SI00078519	1.3887	0.00550546	1.46176	0.114302	1.05261	0.082414	0.658028	-		1.39136	0.0161452	1.86911	0.349532	1.34337	0.2517	2.62481	-		0.681097	0.0229702	0.617326	0.108539	0.90637	0.162264	-2.71334	Prolif Inhibitor High Confidence
INHBC	3626|NM_005538|1500	SI00078526	0.85684	0.0305806	0.666186	0.0248622	0.777491	0.0401487	-2.90178			0.835245	0.0551285	0.834795	0.0952119	0.999461	0.131704	-0.0341864			0.165672	0.0103366	0.0655085	0.0370075	0.39541	0.224736	-6.62599
INHBC	3626|NM_005538|1120	SI00078533	1.03783	0.025771	0.700067	0.123711	0.674546	0.120372	-4.23381			1.26041	0.0676293	1.08511	0.270362	0.860922	0.219421	-1.10532			0.442199	0.0120593	0.508789	0.0191247	1.15059	0.0534329	-3.48292
INHBC	3626|NM_005538|398	SI02635437	0.997375	0.0142365	1.01127	0.205305	1.01393	0.206354	0.157549			0.670318	0.00414946	0.924799	0.355229	1.37964	0.53001	2.90523			0.624655	0.0583825	0.557086	0.0700411	0.89183	0.139716	-3.14047
IFNA10	3441|NM_021068|408 // 3444|NM_021057|380 // 3446|NM_002171|386	SI02644523	0.927364	0.0595316	0.905195	0.0860902	0.976094	0.112001	-0.33202	-		1.04573	0.0113821	1.19825	0.112044	1.14585	0.107868	1.09764	-		0.340142	0.171319	0.306819	0.0355173	0.90203	0.46617	-4.91499	Prolif Inhibitor High Confidence
IFNA10	3446|NM_002171|620 // 3451|NM_021268|623	SI02644782	0.756451	0.0228676	0.471727	0.0759676	0.623606	0.10218	-4.89294			0.521416	0.0129111	0.493803	0.0426118	0.947043	0.0850212	-0.439462			0.849476	0.00727389	0.832994	0.0260791	0.980598	0.0318278	-1.18415
IFNA10	3441|NM_021068|393 // 3444|NM_021057|365 // 3446|NM_002171|371 // 3451|NM_021268|374	SI02644789	1.08295	0.0174209	0.323993	0.0765807	0.299178	0.0708787	-9.09079			0.637834	0.0190708	0.514363	0.0674787	0.806421	0.108506	-1.5267			0.344203	0.00899666	0.307521	0.0230987	0.89343	0.0710547	-4.91
IFNA10	3446|NM_002171|874	SI00033530	0.925413	0.0350129	1.05443	0.130713	1.13941	0.14768	1.78119			0.718344	0.0140266	0.954221	0.0125815	1.32836	0.0312977	2.50875			0.665802	0.0101452	0.56253	0.0171377	0.844891	0.02878	-3.10187
IL17	3605|NM_002190|1757	SI00033908	1.1322	0.0598648	1.09842	0.0310007	0.970165	0.0581474	-0.408731	-		1.48506	0.0840975	1.81585	0.120947	1.22274	0.106899	1.69215	-		0.356926	0.0132079	0.221464	0.00670606	0.620477	0.0296679	-5.52019	Prolif Inhibitor High Confidence
IL17	3605|NM_002190|1621	SI00033887	1.17634	0.0711848	1.17527	0.0439044	0.999089	0.0710511	-0.0344774			1.42457	0.0786223	2.12317	0.023355	1.4904	0.0838735	3.76154			0.251486	0.00459404	0.16983	0.0310466	0.675307	0.124067	-5.8863
IL17	3605|NM_002190|1339	SI00033901	1.12456	0.03825	0.314951	0.0287694	0.280067	0.0272989	-9.33807			0.633091	0.031317	0.361489	0.0716473	0.570991	0.116642	-3.34695			0.368431	0.00957091	0.418166	0.0270726	1.13499	0.0791754	-4.12548
IL17	3605|NM_002190|633	SI00033894	0.915856	0.00316976	0.264278	0.0279595	0.288559	0.0305446	-9.22819			0.814543	0.0711479	0.380572	0.0279112	0.467221	0.0532884	-4.14926			0.753781	0.07829	0.844059	0.00596095	1.11977	0.116571	-1.1057
CXCL10	3627|NM_001565|145	SI00357301	1.25825	0.0871913	1.30623	0.017079	1.03814	0.073208	0.470778	-		1.21309	0.0344353	1.37055	0.0155283	1.1298	0.0345312	0.973555	-		0.601238	0.0719732	0.386904	0.0876756	0.643512	0.164922	-4.34714	-
CXCL10	3627|NM_001565|900	SI00357308	1.17853	0.00980353	1.16248	0.00870866	0.986383	0.0110421	-0.19889			2.06307	0.210271	2.94239	0.224844	1.42622	0.18168	3.26531			0.216565	0.021056	0.123641	0.00695444	0.570917	0.0641282	-6.2138
CXCL10	3627|NM_001565|199	SI00357315	0.955095	0.019778	1.05123	0.0753854	1.10066	0.0821547	1.27972			0.764253	0.00555278	1.043	0.01637	1.36473	0.0236034	2.78994			1.13683	0.0897751	0.832819	0.108291	0.732579	0.111448	-1.1854
CXCL10	3627|NM_001565|510	SI00357322	0.849551	0.0595667	0.775719	0.0340781	0.913094	0.0755506	-1.1472			0.419832	0.0215252	0.480301	0.0574159	1.14403	0.148807	1.08357			0.953969	0.0911151	0.59344	0.0494262	0.622075	0.0788326	-2.8827
GNAL	2774|NM_001142339|1260 // 2774|NM_002071|1885 // 2774|NM_182978|1672	SI00032305	1.48594	0.00590722	1.12963	0.157548	0.760215	0.106069	-3.12533	-		1.38322	0.0342117	1.09543	0.136087	0.791946	0.100315	-1.63861	NSF Stimulator High Confidence		0.581342	0.0614452	0.592562	0.108787	1.0193	0.215929	-2.88893	-
GNAL	2774|NM_002071|716	SI00032319	1.03113	0.011077	1.12944	0.0238336	1.09534	0.0259367	1.21092			0.908398	0.0556387	1.18718	0.00718701	1.30689	0.0804361	2.34273			0.578228	0.0853725	0.613637	0.0337787	1.06124	0.167222	-2.73949
GNAL	2774|NM_001142339|449 // 2774|NM_002071|1074 // 2774|NM_182978|861	SI00032312	1.20946	0.0388538	1.05514	0.182224	0.872409	0.15325	-1.67363			0.915548	0.0694669	1.41343	0.110528	1.54381	0.168211	4.1745			0.131834	0.0440262	0.126802	0.0193731	0.961831	0.353224	-6.19139
GNAL	2774|NM_001142339|1501 // 2774|NM_002071|2126 // 2774|NM_182978|1913	SI00032326	1.46194	0.00687644	1.42461	0.170857	0.974461	0.11696	-0.353147			1.7413	0.0894047	3.41657	0.575334	1.96208	0.345422	7.40842			0.194232	0.0162705	0.156834	0.0300531	0.807459	0.168867	-5.97845
GNS	2799|NM_002076|3773	SI00032417	1.01295	0.00282585	0.764257	0.130796	0.754485	0.129141	-3.19947	-		0.501067	0.045147	0.607553	0.0944925	1.21252	0.217942	1.61308	-		0.522869	0.10126	0.531269	0.0116735	1.01606	0.198036	-3.32353	Prolif Inhibitor High Confidence
GNS	2799|NM_002076|1262	SI00032431	1.14224	0.0486112	1.31221	0.080619	1.1488	0.0858588	1.90265			0.845441	0.0221718	1.09997	0.0237694	1.30106	0.0442113	2.29763			0.934342	0.00478545	0.573946	0.124186	0.614278	0.13295	-3.02093
GNS	2799|NM_002076|971	SI00032424	1.09756	0.00185689	0.745387	0.0312256	0.679133	0.0284733	-4.17446			0.909561	0.0763693	0.667986	0.0711039	0.734405	0.0995663	-2.0835			0.635889	0.217834	0.512301	0.0201182	0.805646	0.277794	-3.45802
GNS	2799|NM_002076|353	SI00032438	1.07961	0.0214652	1.22718	0.029755	1.13669	0.0356424	1.74602			1.41006	0.0311133	1.6763	0.103209	1.18881	0.0777532	1.42977			0.704242	0.131504	0.692142	0.123938	0.982818	0.254269	-2.18286
GPX3	2878|NM_002084|1308	SI00032508	0.976179	0.0338972	0.663195	0.0608469	0.679378	0.0666466	-4.17129	%GFP Inhibitor Very High Confidence		1.25832	0.0580006	0.79374	0.0374298	0.630794	0.0415958	-2.88458	NSF Inhibitor High Confidence		0.660794	0.112554	0.758529	0.0315433	1.14791	0.201267	-1.71215	-
GPX3	0	SI00032522	1.12568	0.0197682	0.364783	0.120961	0.324055	0.107607	-8.76889			1.20182	0.0609069	0.650688	0.121087	0.541421	0.104423	-3.57557			0.45438	0.0832669	0.385675	0.0496745	0.848793	0.19012	-4.35586
GPX3	2878|NM_002084|452	SI00032515	1.00114	0.0502228	0.396807	0.0597818	0.396355	0.0629372	-7.83339			0.567412	0.0302874	0.359602	0.0420122	0.633759	0.0814038	-2.86165			0.644822	0.0704419	0.650343	0.0697927	1.00856	0.154448	-2.47923
GPX3	0	SI00032529	1.06197	0.0135418	0.825646	0.0909427	0.777467	0.0862079	-2.9021			0.685783	0.00299939	0.765503	0.0527326	1.11625	0.0770489	0.868753			0.358821	0.0495773	0.257643	0.0156475	0.718027	0.108369	-5.26366
HSD17B2	3294|NM_002153|1359	SI00033271	0.857091	0.0221523	0.30823	0.0206105	0.359623	0.0257809	-8.30867	-		0.381649	0.0327689	0.425925	0.00900292	1.11601	0.0986833	0.866955	-		0.552917	0.00440262	0.592562	0.0675574	1.0717	0.122481	-2.88893	-
HSD17B2	3294|NM_002153|1349	SI00033257	1.23408	0.0354405	0.606836	0.0707073	0.491731	0.0590101	-6.5993			0.771823	0.0697436	0.57237	0.017402	0.741583	0.0707023	-2.028			0.771919	0.0354124	0.72112	0.10382	0.934192	0.141159	-1.97739
HSD17B2	3294|NM_002153|889	SI00033264	1.09364	0.0487482	0.957304	0.136083	0.875336	0.130405	-1.63575			1.19003	0.0358886	1.07058	0.0978224	0.899629	0.0865633	-0.806047			0.893737	0.104323	0.821052	0.126422	0.918673	0.177505	-1.26883
HSD17B2	3294|NM_002153|589	SI00033278	1.16165	0.0221018	1.37056	0.0258874	1.17984	0.0316311	2.30427			1.26341	0.0341118	2.17272	0.168892	1.71972	0.141513	5.53458			0.359633	0.0185676	0.221816	0.107545	0.616783	0.300733	-5.5177
ICAM1	3383|NM_000201|1883	SI00004340	1.2919	0.0529334	0.376563	0.0258602	0.291481	0.0233093	-9.19038	-		1.63621	0.0779853	0.765623	0.11023	0.467926	0.0709646	-4.14381	-		0.260013	0.0120593	0.198984	0.0355173	0.765285	0.141134	-5.67958	Prolif Inhibitor High Confidence
ICAM1	3383|NM_000201|1834	SI00004333	1.19109	0.015147	1.22815	0.00093731	1.03112	0.0131363	0.37991			1.15529	0.0287248	1.16564	0.040143	1.00896	0.0428566	0.0392592			0.675953	0.107194	0.618555	0.252347	0.915085	0.400532	-2.70463
ICAM1	3383|NM_000201|1832	SI00004354	1.06171	0.0544007	1.25425	0.0713433	1.18135	0.0904401	2.32385			1.25859	0.115278	1.93198	0.236465	1.53503	0.234664	4.10666			0.344609	0.0826927	0.24693	0.0889174	0.716552	0.310067	-5.33962
ICAM1	3383|NM_000201|1453	SI00004347	1.06999	0.022394	0.951272	0.238076	0.889046	0.223279	-1.45836			0.893825	0.025495	1.04135	0.0392098	1.16505	0.0550334	1.24611			0.057119	0.0084224	0.0386377	0.0144056	0.676443	0.271211	-6.81652
INS	3630|NM_000207|321 // 3630|NM_001185097|347 // 3630|NM_001185098|500	SI00004473	1.18196	0.0326341	1.22619	0.0356508	1.03743	0.0415962	0.4616	-		0.598149	0.0301477	0.969371	0.0257583	1.62062	0.0923383	4.76834	-		0.212098	0.00899666	0.130841	0.0141572	0.61689	0.0716943	-6.16275	-
INS	3630|NM_000207|197 // 3630|NM_001185097|223 // 3630|NM_001185098|376 // 723961|NM_001042376|197 // 723961|NR_003512|197	SI02623145	1.37934	0.0129359	0.354856	0.09602	0.257265	0.069655	-9.6331			1.44058	0.0180646	0.640711	0.0665382	0.444759	0.046524	-4.32293			0.390764	0.0124422	0.290661	0.107545	0.743827	0.276235	-5.02955
INS	3630|NM_000207|431 // 3630|NM_001185097|457 // 3630|NM_001185098|610	SI00004480	0.972499	0.00692479	1.05518	0.00298504	1.08502	0.00831343	1.07744			0.985543	0.0310411	1.03197	0.0283892	1.04711	0.0437889	0.334233			1.06767	0.104131	1.19601	0.0933881	1.12021	0.139957	1.38983
INS	3630|NM_000207|162 // 3630|NM_001185097|188 // 3630|NM_001185098|341 // 723961|NM_001042376|162 // 723961|NR_003512|162	SI00004487	0.969132	0.0182409	1.13664	0.0100788	1.17284	0.0244022	2.21374			0.927152	0.00153999	1.09949	0.034732	1.18588	0.0375127	1.40711			1.14279	0.0158877	1.08133	0.179573	0.946222	0.157686	0.576665
GIP	2695|NM_004123|647	SI00059913	1.0469	0.000555988	1.34436	0.0430674	1.28413	0.0411435	3.65375	-		1.41382	0.00913312	2.03926	0.139299	1.44237	0.0989657	3.39023	-		0.755812	0.0394321	0.696182	0.0610997	0.921105	0.0940449	-2.15422	-
GIP	2695|NM_004123|641	SI00059920	1.0064	0.012748	1.07878	0.0527653	1.07192	0.0541592	0.907855			0.881435	0.0578783	0.957827	0.0203002	1.08667	0.0749794	0.64006			1.13629	0.0962834	0.965592	0.0407331	0.849776	0.0804355	-0.24397
GIP	2695|NM_004123|291	SI00059906	1.43749	0.0670587	1.31275	0.126729	0.913224	0.0979141	-1.1455			1.75385	0.172507	2.36897	0.232477	1.35072	0.187672	2.68164			0.260149	0.110257	0.218303	0.0931398	0.839148	0.504647	-5.5426
GIP	2695|NM_004123|483	SI00059899	1.50673	0.0140992	0.978725	0.269623	0.649571	0.17905	-4.55697			1.36722	0.0836335	1.17766	0.230091	0.861359	0.176347	-1.10194			0.478473	0.0174191	0.490348	0.0496745	1.02482	0.110319	-3.61368
GNAO1	2775|NM_138736|1705	SI00151235	1.01762	0.0333903	1.17389	0.00353554	1.15356	0.0380102	1.96431	-		0.903249	0.0206011	1.0516	0.0671008	1.16424	0.0788913	1.23982	-		0.985641	0.00497687	0.960148	0.0881723	0.974135	0.0895919	-0.282573	-
GNAO1	2775|NM_138736|1915	SI00151228	1.05895	0.0226562	1.22707	0.0397838	1.15876	0.0450117	2.03155			1.15347	0.0726104	1.5772	0.132846	1.36735	0.143781	2.81021			0.809682	0.0593396	0.669311	0.0280661	0.826634	0.0697976	-2.34474
GNAO1	2775|NM_020988|981 // 2775|NM_138736|981	SI00128632	1.13537	0.0284266	1.04698	0.00929899	0.922147	0.0244977	-1.03005			1.38935	0.185182	1.33261	0.0850749	0.959163	0.141752	-0.345754			0.653755	0.0892009	0.612584	0.0715313	0.937023	0.168279	-2.74697
GNAO1	2775|NM_020988|1594 // 2775|NM_138736|1594	SI00128646	1.09851	0.0784782	0.524406	0.00208638	0.477379	0.0341571	-6.785			1.34382	0.0826345	0.845305	0.0956074	0.629031	0.080981	-2.89821			0.257442	0.0199075	0.25255	0.0620932	0.981	0.252841	-5.29977
GPX4	2879|NM_001039847|437 // 2879|NM_001039848|526 // 2879|NM_002085|437	SI02627730	1.02578	0.0613129	0.0666392	0.0214397	0.0649647	0.0212586	-12.1213	-		0.864235	0.0315417	0.182869	0.118185	0.211597	0.136969	-6.12565	-		0.826601	0.0438348	0.998258	0.163429	1.20767	0.207826	-0.0123489	-
GPX4	2879|NM_001039847|542 // 2879|NM_001039848|631 // 2879|NM_002085|542	SI02627737	1.23589	0.020607	1.09129	0.0215744	0.883003	0.0228363	-1.53654			1.48695	0.0728031	1.86238	0.0745498	1.25248	0.0792096	1.92209			0.36992	0.0185676	0.308399	0.0615964	0.833692	0.17169	-4.90378
GPX4	2879|NM_001039847|909 // 2879|NM_001039848|976 // 2879|NM_002085|887	SI00032536	1.2379	0.0203733	1.24737	0.0312485	1.00765	0.0302032	0.0762347			1.45655	0.0891918	1.68079	0.16096	1.15395	0.131168	1.16027			0.578905	0.00708247	0.606612	0.200188	1.04786	0.346043	-2.78931
GPX4	2879|NM_001039847|119 // 2879|NM_002085|119	SI00032543	1.1672	0.0279441	1.45291	0.191802	1.24478	0.167006	3.14459			0.715691	0.00621248	2.23706	0.468593	3.12574	0.655304	16.4054			0.338247	0.0407721	0.143662	0.0764988	0.424725	0.231884	-6.07184
IFNA14	0	SI00033558	1.07801	0.0403734	1.25273	0.0714988	1.16208	0.0793295	2.07451	%GFP Inhibitor High Confidence		1.13196	0.0430124	1.36579	0.11868	1.20657	0.11443	1.56713	NSF Inhibitor High Confidence		1.05386	0.0731217	1.11663	0.219561	1.05956	0.220931	0.826964	-
IFNA14	3448|NM_002172|146	SI00033544	1.02007	0.00821383	0.240125	0.0742215	0.235401	0.0727861	-9.916			0.697779	0.0104129	0.392069	0.186348	0.561881	0.26719	-3.41738			0.549263	0.00803956	0.422205	0.0804728	0.768676	0.146942	-4.09684
IFNA14	3448|NM_002172|109	SI00033551	1.13484	0.0164698	0.397427	0.0444887	0.350205	0.0395307	-8.43054			0.953037	0.0596913	0.431912	0.0217733	0.453195	0.0364369	-4.2577			0.855161	0.0620195	0.742722	0.15871	0.868518	0.195989	-1.82422
IFNA14	3448|NM_002172|25	SI00033537	1.00627	0.0508882	0.267212	0.0288561	0.265547	0.031665	-9.52594			1.07448	0.0991191	0.39126	0.0465558	0.36414	0.0548247	-4.94625			0.523952	0.00478545	0.385148	0.0434652	0.735083	0.0832278	-4.35959
INSIG1	3638|NM_005542|2696 // 3638|NM_198336|2311 // 3638|NM_198337|2404	SI00164150	0.93653	0.0770185	0.327476	0.0611864	0.349669	0.0713816	-8.43747	-		0.707904	0.0211193	0.517269	0.0769206	0.730705	0.110825	-2.1121	-		0.141444	0.00516829	0.129261	0.0278177	0.913865	0.199484	-6.17396	Prolif Inhibitor High Confidence
INSIG1	3638|NM_005542|1435 // 3638|NM_198336|1050 // 3638|NM_198337|1143	SI02650067	0.833721	0.0348474	0.706614	0.019373	0.847543	0.0423661	-1.99537			0.690804	0.0164265	0.990697	0.0329087	1.43412	0.0585861	3.32644			0.529366	0.0109108	0.443631	0.0119219	0.838043	0.0283823	-3.94492
INSIG1	3638|NM_005542|1428 // 3638|NM_198336|1043 // 3638|NM_198337|1136	SI02650074	1.30173	0.0153635	1.23217	0.083641	0.946565	0.0652179	-0.714104			0.92173	0.041906	1.20907	0.0865329	1.31174	0.111222	2.3802			0.165266	0.0231616	0.14577	0.0208633	0.882029	0.176684	-6.0569
INSIG1	3638|NM_005542|2044 // 3638|NM_198336|1659 // 3638|NM_198337|1752	SI00078610	1.10134	0.0228866	0.862292	0.227222	0.782951	0.206956	-2.83114			1.01359	0.0309645	0.753829	0.180401	0.743721	0.179427	-2.01147			0.916882	0.0727389	0.894463	0.0876756	0.975549	0.123019	-0.748305
GJA1	2697|NM_000165|2631	SI02780491	1.02666	0.0249704	0.544102	0.0320426	0.529971	0.0337674	-6.1045	-		0.671939	0.0806394	0.699396	0.120641	1.04086	0.218721	0.285908	-		0.520297	0.0999203	0.536186	0.0941333	1.03054	0.268143	-3.28866	Prolif Inhibitor Very High Confidence
GJA1	2697|NM_000165|2183	SI00003507	0.924007	0.0161057	0.707269	0.031458	0.765437	0.0365661	-3.05776			1.0478	0.0749528	1.10519	0.00367109	1.05478	0.0755332	0.393483			0.426092	0.0945606	0.34089	0.0717797	0.80004	0.24475	-4.6734
GJA1	2697|NM_000165|1740	SI00003493	1.0184	0.119013	1.03732	0.0408966	1.01858	0.125626	0.217763			0.929721	0.0743953	1.31144	0.0387664	1.41057	0.120328	3.14436			0.436649	0.042112	0.387607	0.120958	0.887685	0.289941	-4.34216
GJA1	2697|NM_000165|1485	SI00003486	1.12698	0.0462693	0.986424	0.0360551	0.875283	0.0481135	-1.63644			1.10903	0.0210426	1.14598	0.1729	1.03331	0.15713	0.227556			0.494039	0.0409635	0.423259	0.105807	0.856732	0.225641	-4.08937
GP1BA	2811|NM_000173|2325	SI00003703	1.3768	0.0400503	1.46941	0.107218	1.06727	0.0838353	0.847707	-		1.89203	0.183561	2.42956	0.111938	1.28411	0.137916	2.16659	-		0.280993	0.0811613	0.193891	0.0591127	0.690021	0.289789	-5.71569	Prolif Inhibitor High Confidence
GP1BA	2811|NM_000173|1562	SI00003689	1.41066	0.00610526	1.44614	0.137162	1.02515	0.097334	0.302747			1.43022	0.0729526	2.24677	0.378668	1.57092	0.276621	4.38414			0.333375	0.0491945	0.355818	0.0918979	1.06732	0.317481	-4.56755
GP1BA	2811|NM_000173|669	SI00003682	1.15355	0.0122613	0.461949	0.0461832	0.400458	0.0402613	-7.78031			1.11469	0.063498	0.524396	0.102964	0.470442	0.0961789	-4.12435			0.769347	0.0218217	0.693547	0.248124	0.901475	0.323525	-2.1729
GP1BA	2811|NM_000173|499	SI00003696	1.017	0.011777	0.182219	0.0261282	0.179173	0.025775	-10.6436			0.515878	0.00123287	0.24148	0.00132032	0.468096	0.00279316	-4.14249			0.31429	0.0524486	0.253604	0.120212	0.806911	0.4055	-5.2923
GSS	2937|NM_000178|1182	SI00003822	1.01573	0.112743	1.31168	0.0408741	1.29137	0.14888	3.74738	-		1.09208	0.169578	1.49227	0.0405101	1.36645	0.215399	2.8032	NSF Stimulator High Confidence		1.04235	0.0373265	0.903069	0.0745118	0.866374	0.0779264	-0.687286	-
GSS	2937|NM_000178|784	SI00003801	1.26006	0.0320167	1.39804	0.0372183	1.1095	0.0408313	1.39421			0.954843	0.00320785	1.88873	0.0117253	1.97805	0.0139626	7.5319			0.465615	0.0704419	0.246579	0.0183796	0.529577	0.0893151	-5.34211
GSS	2937|NM_000178|693	SI00003808	1.02287	0.00795479	0.271128	0.0639481	0.265065	0.0625521	-9.53218			0.942243	0.0280114	0.381595	0.0546099	0.404986	0.0591946	-4.63044			0.468863	0.0968576	0.407979	0.0389945	0.870146	0.198062	-4.19771
GSS	2937|NM_000178|493	SI00003815	1.0359	0.0436209	1.2813	0.0386735	1.23689	0.0640826	3.04252			1.1458	0.0852979	1.70099	0.103974	1.48455	0.142997	3.7163			0.916611	0.142032	0.750977	0.029308	0.819297	0.130918	-1.76569
GUCA2B	2981|NM_007102|138	SI00432628	1.18166	0.0721017	1.26266	0.0658829	1.06854	0.0857875	0.864176	-		0.976847	0.0647492	1.54404	0.151756	1.58064	0.18738	4.45925	NSF Stimulator Very High Confidence		0.320787	0.171511	0.192311	0.0101833	0.599496	0.322093	-5.7269	Prolif Inhibitor Very High Confidence
GUCA2B	2981|NM_007102|573	SI00432635	1.3935	0.0222359	1.64004	0.00209148	1.17692	0.0188398	2.26651			1.5178	0.0433448	2.39863	0.0121298	1.58033	0.0458326	4.45687			0.651184	0.138395	0.356521	0.00198698	0.547497	0.116399	-4.56257
GUCA2B	2981|NM_007102|132	SI00432642	1.37718	0.0243029	1.38024	0.168229	1.00222	0.123429	0.00606924			1.47699	0.0458676	3.17363	0.216871	2.14871	0.161284	8.85136			0.0626685	0.00440262	0.0402184	0.0161442	0.641764	0.261529	-6.80531
GUCA2B	2981|NM_007102|508	SI00432649	1.06362	0.0219654	1.24958	0.0539142	1.17484	0.0561969	2.23962			0.856967	0.0605028	1.17566	0.123191	1.37189	0.173338	2.84528			0.55955	0.0727389	0.452061	0.0655704	0.807902	0.15736	-3.88515
IFNA16	3441|NM_021068|842 // 3449|NM_002173|780 // 3451|NM_021268|823 // 3558|NM_000586|553	SI02644768	1.06167	0.0115779	1.16169	0.0925428	1.0942	0.0879799	1.19624	-		1.01972	0.0206385	1.07707	0.05612	1.05624	0.0590408	0.404829	-		1.12722	0.0892009	1.24062	0.031295	1.1006	0.0914125	1.70613	-
IFNA16	3449|NM_002173|346	SI02628024	1.12347	0.0593531	1.38512	0.0138457	1.23289	0.0662894	2.99077			1.11337	0.141259	2.75734	0.193616	2.47657	0.359127	11.3863			0.509063	0.0706333	0.296457	0.0938849	0.582358	0.201351	-4.98846
IFNA16	3449|NM_002173|890	SI00033565	0.990677	0.0100408	1.03028	0.0764568	1.03998	0.0778928	0.494558			0.802594	0.0550519	0.827765	0.000925601	1.03136	0.0707531	0.212464			1.09555	0.0826927	1.07448	0.0248373	0.980769	0.0774228	0.528099
IFNA16	3449|NM_002173|319	SI02628031	0.955339	0.00664257	0.628131	0.104515	0.657496	0.109496	-4.45444			0.502626	0.0163969	0.436005	0.0162643	0.867456	0.0429871	-1.0548			1.08986	0.0513001	1.06447	0.0603546	0.9767	0.0719743	0.457119
GJA3	2700|NM_021954|1459	SI00131656	1.07014	0.0282535	0.857914	0.0800405	0.801683	0.0777316	-2.58876	-		0.775016	0.0244901	0.697279	0.0559177	0.899696	0.0775495	-0.805535	-		0.551564	0.0281385	0.536713	0.00943816	0.973075	0.0525086	-3.28492	Prolif Inhibitor High Confidence
GJA3	2700|NM_021954|805	SI00131663	0.930496	0.0258024	1.28656	0.216301	1.38266	0.235598	4.92863			0.717724	0.359778	5.27467	1.07311	7.34917	3.97582	49.0593			0.0102868	0.00459404	0.00526878	0.000496745	0.512187	0.233781	-7.05312
GJA3	2700|NM_021954|473	SI00131670	1.28776	0.0562264	1.21241	0.150865	0.941489	0.124156	-0.779778			1.09325	0.00449589	1.16268	0.103713	1.06351	0.0949674	0.461027			0.595148	0.000574255	0.59748	0.0124186	1.00392	0.020889	-2.85406
GJA3	2700|NM_021954|763 // 2701|NM_002060|697	SI02644957	1.17254	0.0643152	1.3087	0.0718679	1.11612	0.08663	1.47985			0.982336	0.145365	1.38115	0.0299982	1.40598	0.210285	3.10888			0.399427	0.121551	0.244998	0.0504197	0.613374	0.225333	-5.35332
HGF	3082|NM_000601|1574 // 3082|NM_001010932|1559	SI00012621	1.36013	0.0351595	1.52969	0.189358	1.12466	0.142224	1.59036	-		1.06875	0.0134964	1.92216	0.55138	1.79851	0.516409	6.14375	-		0.273143	0.00995375	0.17949	0.148527	0.657129	0.544298	-5.81781	-
HGF	3082|NM_000601|1003 // 3082|NM_001010931|1003 // 3082|NM_001010932|988 // 3082|NM_001010933|988	SI02623887	1.08177	0.0489696	0.616865	0.0821182	0.570236	0.0801797	-5.58351			1.03081	0.0752975	0.665858	0.076528	0.645953	0.087966	-2.76737			0.69179	0.0576169	0.83879	0.0248373	1.21249	0.107177	-1.14306
HGF	3082|NM_000601|2765 // 3082|NM_001010932|2750	SI00012600	0.929775	0.0230695	0.865527	0.0969894	0.930899	0.106841	-0.91681			0.897785	0.071413	1.01032	0.141712	1.12535	0.181461	0.939141			0.597855	0.115425	0.536011	0.0382494	0.896557	0.184539	-3.2899
HGF	3082|NM_000601|1683 // 3082|NM_001010932|1668	SI00012614	0.925275	0.00428845	0.835711	0.144138	0.903203	0.155834	-1.27518			0.813225	0.0371458	0.74169	0.103765	0.912035	0.134225	-0.710128			1.02895	0.0616367	1.10574	0.0303015	1.07463	0.0707888	0.749758
IFNA17	3441|NM_021068|842 // 3449|NM_002173|780 // 3451|NM_021268|823 // 3558|NM_000586|553	SI02644768	0.99254	0.0229011	1.15023	0.0330849	1.15887	0.0427329	2.033	%GFP Inhibitor High Confidence		0.985059	0.0366072	1.03315	0.109864	1.04882	0.118145	0.347475	-		1.16796	0.194672	1.10943	0.119964	0.949885	0.188723	0.775908	-
IFNA17	3449|NM_002173|346	SI02644775	0.858222	0.0397693	0.721035	0.0444039	0.84015	0.0647508	-2.09103			0.882873	0.0733834	1.03358	0.0151935	1.1707	0.0988175	1.28978			0.23186	0.0135907	0.192662	0.00769955	0.830941	0.0589497	-5.72441
IFNA17	3449|NM_002173|890	SI02644782	0.682798	0.0381103	0.285716	0.0530556	0.418448	0.0811373	-7.54752			0.483186	0.000627526	0.377225	0.0298162	0.780702	0.0617159	-1.72554			0.765151	0.0116765	0.875847	0.0931398	1.14467	0.122974	-0.880304
IFNA17	3449|NM_002173|319	SI02628031	1.03262	0.00826673	0.347272	0.105491	0.336301	0.102194	-8.61044			0.539691	0.0144182	0.506881	0.0368549	0.939207	0.0727527	-0.50005			0.270571	0.0289041	0.259751	0.0479359	0.960011	0.204708	-5.24872
GJA8	2703|NM_005267|1215	SI00074767	0.97781	0.0516709	0.224934	0.0180143	0.230039	0.0220722	-9.98539	-		0.27652	0.0334148	0.183331	0.019344	0.662994	0.10636	-2.63562	-		0.594065	0.100112	0.610827	0.0466941	1.02822	0.190269	-2.75942	-
GJA8	2703|NM_005267|692	SI00074788	0.937295	0.00488321	1.02487	0.106466	1.09343	0.113731	1.18622			0.844451	0.0024629	0.964274	0.0840426	1.14189	0.099579	1.06705			0.863011	0.0390493	0.815256	0.0755053	0.944664	0.0973737	-1.30992
GJA8	2703|NM_005267|659	SI00074781	1.19975	0.0238005	0.393381	0.0252071	0.327885	0.0219941	-8.71934			0.640382	0.0460847	0.547087	0.051608	0.854314	0.101363	-1.15641			0.239575	0.0363695	0.153848	0.0283145	0.642172	0.153205	-5.99962
GJA8	2703|NM_005267|449	SI00074774	0.93889	0.00795373	1.02539	0.0174159	1.09213	0.0207287	1.16937			0.519089	0.0125773	0.849225	0.0152265	1.63599	0.0493123	4.88721			0.730636	0.116765	0.591157	0.0968654	0.809099	0.185193	-2.89889
GLRB	2743|NM_000824|1970 // 2743|NM_001166060|1953 // 2743|NM_001166061|1677	SI00016429	1.04818	0.0368042	1.07674	0.0824094	1.02725	0.0865006	0.329944	-		0.678311	0.00233442	1.12936	0.0613256	1.66496	0.0905907	5.11119	NSF Stimulator Very High Confidence		0.79141	0.0220131	0.401657	0.0335303	0.507521	0.0446578	-4.24254	Prolif Inhibitor Very High Confidence
GLRB	2743|NM_000824|1613 // 2743|NM_001166060|1596 // 2743|NM_001166061|1320	SI00016450	1.02232	0.0131199	1.23885	0.0601489	1.21179	0.0608561	2.71776			1.66337	0.035633	2.32437	0.00372246	1.39739	0.0300187	3.04243			0.584861	0.0220131	0.453642	0.190502	0.775641	0.327027	-3.87394
GLRB	2743|NM_000824|382 // 2743|NM_001166060|365 // 2743|NM_001166061|382	SI00016443	1.04135	0.0624382	1.17053	0.00564125	1.12405	0.0676144	1.58246			1.21334	0.100704	1.61382	0.0195596	1.33007	0.111564	2.52196			0.630204	0.0156963	0.452588	0.0971137	0.718162	0.155134	-3.88141
GLRB	2743|NM_000824|168 // 2743|NM_001166061|168	SI00016436	0.980016	0.00441368	1.10787	0.0401286	1.13046	0.0412622	1.66534			0.707249	0.0355575	1.08762	0.0494217	1.53782	0.104215	4.1282			0.826601	0.0981975	0.485079	0.170384	0.586836	0.217596	-3.65103
GRB2	2885|NM_002086|2230 // 2885|NM_203506|2108	SI02627744	1.02128	0.00705324	1.19664	0.120093	1.1717	0.117869	2.19898	-		0.965951	0.0133057	1.23697	0.230639	1.28058	0.23942	2.13929	NSF Stimulator High Confidence		0.852995	0.200606	0.79383	0.229	0.930638	0.346376	-1.46185	-
GRB2	2885|NM_002086|991 // 2885|NM_203506|869	SI02627751	1.0505	0.0773558	0.975935	0.123158	0.929016	0.135737	-0.941173			1.38094	0.16557	1.90921	0.239381	1.38255	0.239847	2.92768			0.329449	0.0440262	0.232529	0.0124186	0.70581	0.101575	-5.44174
GRB2	2885|NM_002086|3258 // 2885|NM_203506|3136	SI00032564	1.1741	0.0405475	1.32768	0.00489922	1.13081	0.0392745	1.66983			1.04035	0.0309117	1.69151	0.0318286	1.62589	0.0571823	4.80914			1.0345	0.10662	0.81912	0.0531518	0.7918	0.096433	-1.28253
GRB2	2885|NM_002086|1374 // 2885|NM_203506|1252	SI00032550	1.04226	0.00407348	1.11446	0.117282	1.06928	0.112604	0.873718			0.8249	0.0280562	0.876335	0.0975164	1.06235	0.123615	0.452068			0.929199	0.105854	0.945044	0.130892	1.01705	0.182393	-0.389666
HMOX1	3162|NM_002133|1168	SI02780533	0.949824	0.00359245	0.635576	0.0202201	0.669151	0.0214381	-4.30363	-		0.50517	0.0206484	0.469869	0.0120981	0.930121	0.0449322	-0.5703	-		0.512447	0.0229702	0.312087	0.014654	0.609014	0.0395343	-4.87763	-
HMOX1	3162|NM_002133|822	SI02780995	0.974042	0.0109829	1.25465	0.0134703	1.28809	0.0200549	3.70497			0.980734	0.00832502	1.42323	0.046744	1.45119	0.0492284	3.4584			0.612473	0.0936035	0.611705	0.0851918	0.998747	0.206508	-2.75319
HMOX1	3162|NM_002133|692	SI00033096	1.0094	0.00121647	1.16988	0.0250547	1.15898	0.0248606	2.03438			0.951054	0.0168859	1.10103	0.150935	1.15769	0.160028	1.18918			0.803591	0.012825	0.829306	0.115742	1.032	0.144969	-1.2103
HMOX1	3162|NM_002133|632	SI00033089	1.13124	0.0200879	0.363733	0.0309001	0.321535	0.0279056	-8.8015			0.862684	0.0404006	0.551687	0.013044	0.6395	0.0335491	-2.81726			0.220355	0.0574255	0.167196	0.0417266	0.758758	0.273783	-5.90498
IMPDH1	3614|NM_000883|1847 // 3614|NM_001102605|1817 // 3614|NM_001142573|1617 // 3614|NM_001142574|1602 // 3614|NM_001142575|1542 // 3614|NM_001142576|1748 // 3614|NM_183243|1739	SI02780603	1.23584	0.0289681	1.27162	0.0183815	1.02895	0.0283361	0.351917	-		2.40715	0.257749	2.72331	0.159747	1.13134	0.138127	0.985476	-		0.366998	0.0132423	0.352792	0.0576423	0.961292	0.160849	-4.58901	Prolif Inhibitor High Confidence
IMPDH1	3614|NM_000883|1605 // 3614|NM_001102605|1575 // 3614|NM_001142573|1375 // 3614|NM_001142574|1360 // 3614|NM_001142575|1300 // 3614|NM_001142576|1506 // 3614|NM_183243|1497	SI02781044	1.00988	0.0459765	1.11218	0.0386386	1.1013	0.0630689	1.28798			0.96755	0.146719	1.05136	0.115224	1.08662	0.203305	0.639685			0.87279	0.0373775	0.733277	0.238292	0.840152	0.275383	-1.89119
IMPDH1	3614|NM_000883|1005 // 3614|NM_001102605|975 // 3614|NM_001142573|775 // 3614|NM_001142574|760 // 3614|NM_001142575|700 // 3614|NM_001142576|906 // 3614|NM_183243|897	SI00447482	1.34717	0.0976459	1.51705	0.0710964	1.12611	0.0971982	1.60903			1.12514	0.0557446	2.50598	0.303073	2.22727	0.291093	9.45875			0.0286953	0.0102521	0.0202821	0.00661921	0.70681	0.342022	-6.94667
IMPDH1	3614|NM_000883|450 // 3614|NM_001102605|420 // 3614|NM_001142573|220 // 3614|NM_001142574|220 // 3614|NM_001142575|220 // 3614|NM_001142576|351 // 3614|NM_183243|342	SI00447489	0.982728	0.0196845	0.623216	0.0230512	0.63417	0.0266751	-4.75626			0.461931	0.0185325	0.709741	0.0507073	1.53646	0.125896	4.11771			0.122635	0.0140967	0.0889293	0.00496441	0.725157	0.0926655	-6.45992
GJB1	2705|NM_000166|1599 // 2705|NM_001097642|1548	SI00003521	1.02263	0.0736134	1.00012	0.0914027	0.97799	0.113776	-0.307486	-		0.796228	0.156086	0.787526	0.085511	0.98907	0.221646	-0.114523	-		0.820384	0.0269118	0.697588	0.122731	0.850319	0.15218	-2.14424	-
GJB1	2705|NM_000166|1598 // 2705|NM_001097642|1547	SI00003535	0.933293	0.0404882	0.242006	0.0328409	0.259303	0.0369425	-9.60674			0.766901	0.0600694	0.214547	0.0244926	0.279758	0.0387317	-5.59865			0.997993	0.0217857	0.867841	0.134591	0.869587	0.136191	-0.937069
GJB1	2705|NM_000166|740 // 2705|NM_001097642|689	SI00003514	1.10694	0.0757919	1.00263	0.0602761	0.905763	0.0825301	-1.24205			0.692835	0.0992905	0.669195	0.0471795	0.965879	0.154264	-0.293827			0.555934	0.00961136	0.613924	0.00827402	1.10431	0.0242077	-2.73746
GJB1	2705|NM_000166|68	SI00003528	1.11038	0.013854	0.74098	0.167226	0.667321	0.150832	-4.32731			1.26255	0.117921	1.49956	0.176191	1.18773	0.178272	1.42143			0.18078	0.0279797	0.155821	0.0493683	0.861937	0.303927	-5.98563
GLRX	2745|NM_001118890|793 // 2745|NM_001243658|1211 // 2745|NM_001243659|804 // 2745|NM_002064|1361	SI00032172	1.13317	0.041485	1.29477	0.0999349	1.14261	0.0976082	1.82255	-		0.887062	0.039168	2.11947	0.00215513	2.38931	0.105527	10.7116	-		1.08408	0.100812	0.968472	0.0170996	0.893359	0.084561	-0.223551	-
GLRX	2745|NM_001243658|735 // 2745|NM_002064|885	SI00032165	1.16987	0.0222987	1.25094	0.00155389	1.0693	0.0204249	0.87398			0.91292	0.00144027	1.74867	0.164697	1.91547	0.180432	7.04805			0.276532	0.0689882	0.0920497	0.0132384	0.332871	0.0958543	-6.4378
GLRX	2745|NM_001243658|684 // 2745|NM_002064|834	SI00032151	1.35071	0.0344856	0.292352	0.0601829	0.216443	0.0448977	-10.1613			0.941318	0.0393373	0.411775	0.0118228	0.437446	0.0221795	-4.37947			0.425295	0.0457074	0.391991	0.0182028	0.921693	0.107908	-4.31107
GLRX	2745|NM_002064|572	SI00032158	0.930455	0.0289143	0.728599	0.0890288	0.783057	0.0987289	-2.82977			0.556236	0.0165427	0.56012	0.0382291	1.00698	0.0749697	0.023967			0.61408	0.0785996	0.586622	0.199128	0.955286	0.346557	-2.93105
GRIN2A	2903|NM_000833|5612 // 2903|NM_001134407|5850	SI00016702	1.05435	0.0197328	0.951624	0.108065	0.902573	0.103878	-1.28332	-		1.04404	0.00508315	0.94409	0.0408202	0.904267	0.0393455	-0.770193	-		0.998144	0.0476296	0.647078	0.298416	0.648281	0.300567	-2.50239	-
GRIN2A	2903|NM_000833|5536 // 2903|NM_001134407|5774	SI00016688	1.14493	0.0761562	1.19239	0.0152996	1.04145	0.0705503	0.513662			1.07902	0.110902	1.17475	0.0141825	1.08873	0.112669	0.655973			0.91538	0.0941913	0.915621	0.094048	1.00026	0.145429	-0.598286
GRIN2A	2903|NM_000833|4918 // 2903|NM_001134407|5156 // 2903|NM_001134408|4474	SI00016695	0.909745	0.0599292	0.700371	0.00824631	0.769854	0.0515176	-3.00061			0.607043	0.00794804	0.604304	0.0632255	0.995489	0.104966	-0.0649002			0.159788	0.0405813	0.116037	0.0162722	0.726197	0.21068	-6.26772
GRIN2A	2903|NM_000833|4184 // 2903|NM_001134407|4422	SI00016681	1.13623	0.0274325	1.2349	0.075251	1.08684	0.0712373	1.10096			0.998826	0.0802128	1.63572	0.045088	1.63764	0.139046	4.89997			0.771602	0.244556	0.648443	0.151966	0.840386	0.331262	-2.49271
GSTP1	2950|NM_000852|690	SI02624482	1.04263	0.0244294	1.0657	4.61056e-05	1.02212	0.023949	0.263559	-		0.715659	0.0630446	0.722041	0.0413763	1.00892	0.106029	0.0389319	-		0.534639	0.0465617	0.420464	0.0176512	0.786445	0.0760335	-4.10918	-
GSTP1	2950|NM_000852|921	SI02624489	0.866528	0.0181006	0.388334	0.0601131	0.44815	0.0700012	-7.16321			0.442692	0.0492993	0.362493	0.0202101	0.818838	0.101977	-1.43069			0.500658	0.063435	0.439966	0.12411	0.878777	0.271752	-3.97091
GSTP1	2950|NM_000852|252	SI02624496	0.832939	0.0200508	0.789201	0.0576038	0.94749	0.0728214	-0.702137			0.563861	0.0165906	0.582199	0.0663535	1.03252	0.121535	0.22144			1.10069	0.0269118	0.976663	0.188648	0.887317	0.172758	-0.165474
GSTP1	2950|NM_000852|567	SI02624503	1.00753	0.0278396	1.10445	0.0279641	1.0962	0.0410828	1.22202			0.739528	0.0491622	0.873178	0.0264352	1.18072	0.0862482	1.36726			0.896502	0.0401541	0.788663	0.103149	0.879711	0.121617	-1.49848
NR4A1	3164|NM_001202233|2537 // 3164|NM_002135|2626 // 3164|NM_173157|2476	SI00033124	0.981243	0.0566705	1.09599	0.0445677	1.11694	0.0788935	1.49043	-		1.00064	0.00496744	1.0338	0.0169988	1.03314	0.0177452	0.226181	-		1.07154	0.00192227	1.12195	0.00799822	1.04704	0.00769691	0.864703	Prolif Inhibitor High Confidence
NR4A1	3164|NM_001202233|2434 // 3164|NM_002135|2523 // 3164|NM_173157|2373	SI00033131	1.16353	0.0348016	0.545489	0.0152071	0.468821	0.019169	-6.89573			0.462251	0.0407853	0.450529	0.0198224	0.974643	0.0960937	-0.22607			0.53328	0.136054	0.447767	0.0364057	0.839648	0.224832	-3.91559
NR4A1	3164|NM_001202233|1059 // 3164|NM_002135|1148 // 3164|NM_173157|998	SI00033117	0.943851	0.0167067	0.879656	0.0730215	0.931986	0.0791048	-0.902744			0.982504	0.0839183	1.09438	0.0179414	1.11387	0.0968749	0.850347			0.15133	0.047416	0.139245	0.0115836	0.920139	0.298294	-6.10316
NR4A1	3164|NM_001202233|389 // 3164|NM_002135|478 // 3164|NM_173157|328	SI00033138	1.21937	0.00768183	1.27688	0.0295784	1.04717	0.0251383	0.587633			1.13175	0.113423	1.7727	0.0977766	1.56634	0.179181	4.34867			0.308248	0.051047	0.244556	0.0755694	0.793373	0.278145	-5.35646
IDUA	3425|NM_000203|1876	SI00004396	1.12015	0.0370534	1.13435	0.0686421	1.01268	0.0698378	0.14136	-		1.12041	0.0224299	1.21926	0.126826	1.08823	0.115274	0.652157	-		0.500053	0.0301156	0.466684	0.0725356	0.933268	0.155564	-3.78146	Prolif Inhibitor Very High Confidence
IDUA	3425|NM_000203|1312	SI00004410	1.11267	0.057978	1.19689	0.0166764	1.07569	0.05802	0.956657			1.21894	0.0096312	2.26075	0.0348864	1.85468	0.0321538	6.57804			0.307342	0.0194363	0.14607	0.0295107	0.47527	0.100613	-6.05477
IDUA	3425|NM_000203|1186	SI00004403	1.29209	0.0128459	0.959857	0.00143169	0.742874	0.0074683	-3.3497			1.07925	0.0217345	1.2523	0.0493132	1.16035	0.0513208	1.20973			0.172474	0.0162325	0.122278	0.00634341	0.708964	0.0761898	-6.22347
IDUA	3425|NM_000203|568	SI00004389	1.28474	0.0689423	1.16053	0.0176958	0.903318	0.0503932	-1.27369			1.52501	0.0417797	1.84945	0.00405517	1.21275	0.0333313	1.61487			0.525426	0.0553187	0.406618	0.0212366	0.773882	0.0909511	-4.20736
IGFBP5	3488|NM_000599|1197	SI00012551	1.03342	0.0574777	1.14448	0.10333	1.10747	0.117438	1.36783	-		0.962556	0.187513	1.61921	0.0339547	1.68219	0.329598	5.24444	-		0.167792	0.021145	0.0881493	0.0380605	0.525348	0.236295	-6.46546	Prolif Inhibitor High Confidence
IGFBP5	3488|NM_000599|1420	SI00012558	1.16297	0.00188076	1.10078	0.0491983	0.946526	0.0423316	-0.71461			0.974125	0.121376	1.29909	0.0122541	1.3336	0.166642	2.54926			0.442512	0.0555323	0.409738	0.074742	0.925937	0.205014	-4.18524
IGFBP5	3488|NM_000599|5434	SI00012544	1.03927	0.0652612	1.03891	0.0377336	0.999653	0.0725172	-0.0271802			0.742235	0.0743453	0.804189	0.0139314	1.08347	0.110136	0.615338			0.581911	0.171937	0.600078	0.13597	1.03122	0.383973	-2.83564
IGFBP5	3488|NM_000599|2253	SI00012565	1.11476	0.0764571	1.10435	0.0117237	0.990666	0.0687552	-0.14347			0.886418	0.00154185	0.812507	0.0846364	0.916618	0.0954947	-0.674694			0.39086	0.0469889	0.42807	0.0499199	1.0952	0.183432	-4.05526
IL5	3567|NM_000879|372	SI00017633	1.00464	0.0288149	1.11843	0.0334682	1.11327	0.0461449	1.44287	-		0.899163	0.00540518	1.05235	0.0756105	1.17036	0.0843837	1.28717	-		1.06792	0.0544644	0.773061	0.16548	0.723895	0.159293	-1.6091	-
IL5	3567|NM_000879|327	SI00017654	0.989974	0.0421242	0.573885	0.0437271	0.579697	0.0505908	-5.46109			1.34907	0.0508953	0.763243	0.00906315	0.565754	0.022376	-3.38744			0.691557	0.120676	0.71085	0.00413701	1.0279	0.179467	-2.05021
IL5	3567|NM_000879|311	SI00017647	1.19646	0.040993	1.1805	0.0371363	0.986662	0.0458929	-0.195281			0.947013	0.0248661	0.919722	0.0703546	0.971183	0.0785459	-0.252824			0.887289	0.140326	1.03205	0.016548	1.16315	0.184896	0.227238
IL5	3567|NM_000879|164	SI00017640	1.0146	0.0153619	1.05047	0.0213964	1.03536	0.0262768	0.434776			1.04868	0.026879	0.938599	0.00675378	0.895031	0.0238277	-0.841598			1.07033	0.215081	1.15082	0.267251	1.07519	0.33019	1.06936
INSRR	3645|NM_014215|2567	SI00103635	0.845403	0.039234	0.520619	0.0194704	0.615824	0.0367044	-4.99364	-		0.401546	0.03198	0.451616	0.0117769	1.12469	0.0942523	0.934056	-		0.39222	0.0980359	0.428655	0.137349	1.0929	0.444129	-4.05111	-
INSRR	3645|NM_014215|2480	SI00103621	1.17574	0.0508768	0.975585	0.0792832	0.829765	0.0763964	-2.22541			1.33132	0.0112856	1.04527	0.139609	0.785136	0.105076	-1.69126			0.747286	0.154209	0.718455	0.0557117	0.961419	0.211942	-1.99628
INSRR	3645|NM_014215|1613	SI00103642	0.996662	0.0216379	1.04821	0.064152	1.05172	0.0682968	0.646467			0.85981	0.0143042	0.918792	0.0979474	1.0686	0.115296	0.50036			0.346307	0.0745414	0.378145	0.102322	1.09193	0.377547	-4.40925
INSRR	3645|NM_014215|1224	SI00103628	1.09401	0.394815	0.956195	0.320017	0.874026	0.430185	-1.6527			1.02714	0.405805	0.900921	0.0676554	0.877115	0.352737	-0.980117			0.52739	0.00683474	0.598323	0.115285	1.1345	0.219089	-2.84808
GNAZ	2781|NM_002073|2615	SI00032361	1.07499	0.444045	1.08772	0.40852	1.01184	0.564895	0.130474	-		1.03428	0.493157	1.07481	0.150629	1.03919	0.516457	0.272965	-		0.418196	0.0993174	0.412858	0.134315	0.987236	0.39765	-4.16311	-
GNAZ	2781|NM_002073|2987	SI00032368	1.42082	0.0368173	1.42676	0.0069206	1.00418	0.0264731	0.031427			1.47166	0.175715	2.22124	0.155388	1.50934	0.208867	3.90797			0.465619	0.01132	0.198531	0.0452313	0.42638	0.0976938	-5.6828
GNAZ	2781|NM_002073|1775	SI00032375	0.998236	0.0594758	1.16195	0.0134476	1.164	0.0706487	2.09939			1.13282	0.0245041	1.30884	0.203871	1.15538	0.181695	1.1713			0.947096	0.0326786	0.930443	0.214297	0.982416	0.228792	-0.493194
GNAZ	2781|NM_002073|3167	SI00032382	1.041	0.024226	1.08702	0.0377034	1.04421	0.0436155	0.549331			1.35852	0.108717	1.38244	0.402776	1.01761	0.307463	0.10612			0.96522	0.0284069	1.01411	0.442384	1.05065	0.459367	0.100022
GSTZ1	2954|NM_001513|1382 // 2954|NM_145870|1292 // 2954|NM_145871|1166	SI00153678	0.975699	0.0160625	0.431596	0.141678	0.442346	0.145389	-7.2383	-		0.801646	0.0879036	0.39967	0.126106	0.498561	0.166537	-3.90695	-		0.899522	0.0350281	1.0457	0.16548	1.16251	0.189453	0.324033	-
GSTZ1	2954|NM_001513|469 // 2954|NM_145870|379 // 2954|NM_145871|379	SI00153685	0.88623	0.0193278	0.522796	0.122887	0.58991	0.139258	-5.32894			0.8584	0.0764831	0.681113	0.122257	0.793468	0.159005	-1.62684			0.403094	0.0591633	0.450887	0.111975	1.11857	0.322677	-3.89347
GSTZ1	2954|NM_001513|1386 // 2954|NM_145870|1296 // 2954|NM_145871|1170	SI00153692	1.14017	0.0341894	0.967926	0.0664081	0.84893	0.063564	-1.97742			0.760542	0.0018728	0.862675	0.0237008	1.13429	0.031288	1.00825			0.516818	0.032465	0.581161	0.0226156	1.1245	0.0830939	-2.96977
GSTZ1	2954|NM_001513|924 // 2954|NM_145870|834 // 2954|NM_145871|708	SI00153699	1.35083	0.0830978	1.36259	0.12459	1.00871	0.111163	0.089943			1.45079	0.14281	1.95395	0.180184	1.34682	0.181662	2.65145			0.0895596	0.00192227	0.0963401	0.0275801	1.07571	0.308816	-6.40738
GUCY2F	2986|NM_001522|3576	SI00026278	1.55799	0.0158039	1.82367	0.00413659	1.17053	0.0121668	2.18382	-		2.28213	0.0640534	4.33265	0.582686	1.89852	0.260827	6.91696	-		0.14106	0.124307	0.0321784	0.0019306	0.228118	0.201491	-6.86232	-
GUCY2F	2986|NM_001522|1314	SI00026271	1.09946	0.0417044	0.682824	0.0215261	0.621056	0.0306317	-4.92594			1.01602	0.00320884	0.596545	0.00323511	0.587137	0.00368469	-3.22212			0.682193	0.0506198	0.742638	0.244911	1.0886	0.36798	-1.82482
GUCY2F	2986|NM_001522|1294	SI00026285	1.23425	0.00203186	1.17103	0.156174	0.94878	0.126543	-0.685445			1.15353	0.0267322	1.32369	0.118446	1.14751	0.106069	1.11045			0.225032	0.0307563	0.195996	0.0653647	0.870969	0.313915	-5.70077
GUCY2F	2986|NM_001522|988	SI00026292	1.02431	0.0548223	1.03839	0.0589046	1.01375	0.0790624	0.155229			1.00434	0.0156249	1.07255	0.192003	1.06791	0.191894	0.495057			0.854516	0.0495519	0.853995	0.282696	0.99939	0.335863	-1.03525
HPRT1	3251|NM_000194|336	SI00004200	0.678883	0.03074	0.0431124	0.00692679	0.0635049	0.0106007	-12.1402	-		0.318892	0.0164362	0.122289	0.0118339	0.383482	0.0420448	-4.7967	-		0.530108	0.00768909	0.329585	0.0529537	0.621731	0.100299	-4.75356	Prolif Inhibitor High Confidence
HPRT1	3251|NM_000194|1088	SI00004207	0.866533	0.0263037	0.819635	0.0377335	0.945878	0.0521593	-0.722993			0.531777	0.0128008	0.558139	0.0324218	1.04957	0.0659964	0.35327			0.985155	0.0207178	1.09055	0.0336477	1.10699	0.041334	0.642075
HPRT1	3251|NM_000194|1101	SI00004193	1.26524	0.0615975	1.21157	0.134304	0.95758	0.115935	-0.571574			1.34697	0.0639513	1.553	0.278118	1.15296	0.21361	1.1526			0.432997	0.0437851	0.300332	0.0595729	0.693611	0.154429	-4.96098
HPRT1	3251|NM_000194|861	SI00004214	1.45664	0.0316013	1.03321	0.0447783	0.709309	0.0343773	-3.78401			1.2166	0.0231066	1.22391	0.0342929	1.006	0.0340529	0.0163986			0.198149	0.0209314	0.185855	0.020685	0.937955	0.143926	-5.77268
HSPCA	3320|NM_001017963|2157 // 3320|NM_005348|1636	SI02635024	1.15359	0.00954699	0.482966	0.0519991	0.418664	0.0452089	-7.54473	-		0.668071	0.0246011	0.659875	0.0573724	0.987731	0.0932626	-0.124882	-		0.177609	0.0089706	0.174543	0.0339235	0.98274	0.197345	-5.85288	-
HSPCA	0	SI02635031	1.04902	0.018747	1.15709	0.0416162	1.10302	0.044299	1.3103			1.19998	0.0214359	1.35999	0.215621	1.13334	0.180824	1.00089			1.19735	0.0205042	1.12039	0.289315	0.935727	0.24216	0.853641
HSPCA	3320|NM_001017963|3537 // 3320|NM_005348|3016	SI00075957	1.23247	0.070283	0.705683	0.284139	0.572575	0.232844	-5.55324			0.704629	0.0724295	0.684448	0.236359	0.97136	0.349983	-0.251457			0.561673	0.0241352	0.608269	0.16355	1.08296	0.294878	-2.77756
HSPCA	3320|NM_001017963|3358 // 3320|NM_005348|2837	SI00075964	1.1537	0.0139093	1.26879	0.0332945	1.09976	0.0317591	1.26812			1.29827	0.000241347	1.77447	0.240332	1.3668	0.185118	2.80592			0.467885	0.057241	0.282975	0.127144	0.604796	0.281636	-5.08405
GJB3	2707|NM_001005752|1305 // 2707|NM_024009|1762	SI00135450	1.30817	0.0207647	1.38598	0.00632395	1.05948	0.0174983	0.74696	-		0.947921	0.0689134	1.24404	0.0178902	1.31239	0.0972588	2.38524	-		0.651686	0.108715	0.576286	0.120525	0.8843	0.236572	-3.00434	-
GJB3	2707|NM_001005752|1195 // 2707|NM_024009|1652	SI00135443	1.02436	0.0596262	1.06559	0.0332334	1.04025	0.0686952	0.498164			1.03118	0.0349799	1.2077	0.0710066	1.17118	0.0794989	1.2935			0.820988	0.207605	0.742833	0.00965302	0.904804	0.229102	-1.82344
GJB3	2707|NM_001005752|1065 // 2707|NM_024009|1522	SI00135457	1.00478	0.0188655	0.659438	0.155236	0.656299	0.154987	-4.46991			0.814244	0.0305253	0.535658	0.0603379	0.65786	0.0780993	-2.67531			0.900882	0.139471	1.16934	0.132384	1.298	0.248949	1.20072
GJB3	2707|NM_024009|207	SI00135436	1.08211	0.00693879	1.00519	0.00352963	0.928918	0.00679111	-0.942439			0.414476	0.0709254	0.495282	0.00423553	1.19496	0.204738	1.47734			0.606679	0.0313971	0.602418	0.0835676	0.992977	0.14702	-2.81904
GRIN2C	2905|NM_000835|3766	SI00016737	0.956887	0.0420338	0.975686	0.0132039	1.01965	0.0468681	0.23152	-		2.19418	0.11534	2.55609	0.0365132	1.16494	0.0634577	1.24525	-		0.225636	0.0674931	0.168693	0.00413701	0.747633	0.224385	-5.89436	Prolif Inhibitor Very High Confidence
GRIN2C	2905|NM_000835|2256	SI00016751	1.39913	0.0351682	0.617002	0.095417	0.44099	0.0690922	-7.25585			0.956911	0.0337022	0.609178	0.0658092	0.636609	0.0723351	-2.83962			0.52603	0.0382318	0.361958	0.0314413	0.688093	0.0779334	-4.52402
GRIN2C	2905|NM_000835|1938	SI00016744	1.06948	0.0231311	1.10088	0.0478127	1.02936	0.0499431	0.357195			0.822296	0.0419326	1.05497	0.0950551	1.28295	0.132827	2.15765			0.491596	0.068561	0.353962	0.0267527	0.720027	0.114217	-4.58072
GRIN2C	2905|NM_000835|429	SI00016758	1.02043	0.0130319	0.836907	0.0359048	0.820153	0.036712	-2.34977			0.827006	0.0205587	0.88054	0.00408831	1.06473	0.026926	0.470462			0.568167	0.0388726	0.550348	0.0231673	0.968637	0.0778112	-3.18825
GUSB	2990|NM_000181|2229	SI00003885	1.09128	0.00709762	1.1881	0.0892106	1.08872	0.0820547	1.12528	-		1.30157	0.00233844	1.72176	0.236248	1.32284	0.181526	2.46604	-		0.498996	0.0704833	0.351817	0.0623309	0.705049	0.159753	-4.59593	-
GUSB	2990|NM_000181|1743	SI00003899	1.37259	0.00681255	1.32614	0.0733959	0.966161	0.0536873	-0.460548			1.76765	0.0241849	1.93555	0.252812	1.09499	0.143804	0.70437			0.168094	0.018582	0.0817136	0.00413701	0.486118	0.0591057	-6.51109
GUSB	2990|NM_000181|1712	SI00003906	0.98252	0.0975489	0.860642	0.0114572	0.875954	0.0877468	-1.62776			1.01574	0.146071	0.903282	0.0929111	0.889285	0.157231	-0.886026			0.837903	0.0961136	0.828057	0.14121	0.988249	0.203106	-1.21916
GUSB	2990|NM_000181|629	SI00003892	1.09794	0.0316746	1.22969	0.03206	1.12	0.0435505	1.52998			1.22886	0.0699893	1.45192	0.0382206	1.18152	0.0741332	1.37341			0.55684	0.0138831	0.582526	0.0289591	1.04613	0.0581799	-2.96009
HIP1	3092|NM_001243198|6334 // 3092|NM_005338|6487	SI00075845	1.33538	0.0324727	1.2295	0.0774623	0.920717	0.0621787	-1.04855	-		1.3678	0.146999	1.3858	0.0615648	1.01316	0.117823	0.0717662	-		0.0785345	0.0529693	0.0442696	0.0146174	0.563697	0.423312	-6.77658	Prolif Inhibitor High Confidence
HIP1	3092|NM_001243198|3347 // 3092|NM_005338|3500	SI00075852	0.98143	0.031067	0.585719	0.109719	0.596801	0.11338	-5.23977			0.63566	0.00384203	0.779871	0.175771	1.22687	0.276616	1.72404			0.299488	0.110424	0.225444	0.0353025	0.752763	0.301544	-5.49197
HIP1	3092|NM_001243198|1663 // 3092|NM_005338|1663	SI00075838	1.14377	0.0120984	0.482382	0.0756905	0.421747	0.0663265	-7.50484			0.983808	0.077755	0.475824	0.0078237	0.483655	0.039044	-4.0222			0.861463	0.201198	0.841513	0.0410943	0.976842	0.233079	-1.12375
HIP1	3092|NM_001243198|2842 // 3092|NM_005338|2995	SI00075859	1.01568	0.00337528	1.13749	0.0478783	1.11993	0.0472859	1.52912			0.924228	0.0212172	1.28752	0.0341449	1.39308	0.0488633	3.00912			0.40838	0.117899	0.14256	0.020685	0.349087	0.112794	-6.07966
HSPCB	3326|NM_007355|2118	SI00096579	0.757254	0.0106819	0.0900959	0.0243755	0.118977	0.0322331	-11.4224	%GFP Inhibitor High Confidence		0.407334	0.0170127	0.130313	0.0583468	0.319917	0.143863	-5.28816	-		0.720101	0.142248	0.735032	0.164101	1.02073	0.304284	-1.87875	-
HSPCB	3326|NM_007355|2019 // 3327|NR_036694|1554	SI02780561	1.38573	0.0179299	1.07184	0.225646	0.773485	0.163143	-2.95362			1.13938	0.0904755	0.898019	0.189446	0.788164	0.17766	-1.66785			0.717232	0.107861	0.71475	0.0477135	0.99654	0.163966	-2.02256
HSPCB	3326|NM_007355|2005 // 3327|NR_036694|1540	SI00096600	1.04023	0.0516836	0.977239	0.0473473	0.939445	0.065195	-0.806229			0.706578	0.0170185	0.820204	0.0545548	1.16081	0.0821161	1.2133			0.246176	0.0222129	0.256452	0.0466103	1.04174	0.211387	-5.27211
HSPCB	3326|NM_007355|1777 // 3327|NR_036694|1312 // 664618|NR_002927|1417	SI00096593	1.05044	0.0507544	0.867703	0.0461766	0.82604	0.0593751	-2.27361			1.01207	0.0307175	0.783228	0.0235326	0.773886	0.0330507	-1.77824			0.797125	0.205897	0.849704	0.088532	1.06596	0.296893	-1.06567
IFNB1	3456|NM_002176|620	SI00033621	1.179	0.0841754	1.20535	0.030083	1.02235	0.0773224	0.266472	-		1.40477	0.0625681	1.8911	0.0347828	1.3462	0.0648706	2.64664	NSF Stimulator Very High Confidence		0.218688	0.0029902	0.165182	0.0140658	0.755332	0.065143	-5.91925	Prolif Inhibitor Very High Confidence
IFNB1	3456|NM_002176|576	SI00033635	1.43955	0.0410451	1.5549	0.0140809	1.08013	0.0323131	1.01409			1.43095	0.028253	1.83453	0.0700859	1.28204	0.0551331	2.15062			0.753478	0.0356688	0.536891	0.0394395	0.71255	0.0622705	-3.28366
IFNB1	3456|NM_002176|234	SI00033642	1.13366	0.0245114	1.03583	0.0353557	0.913707	0.0369179	-1.13926			2.23558	0.0364	3.34923	0.330254	1.49815	0.149727	3.82147			0.0527087	0.0168733	0.04778	0.0190302	0.906491	0.463209	-6.75169
IFNB1	3456|NM_002176|43	SI00033628	1.00347	0.0244737	0.925036	0.0211047	0.921841	0.0307867	-1.03401			0.72976	0.0325093	1.28724	0.0153009	1.76393	0.0813286	5.87637			0.194675	0.00405813	0.0938048	0.0317171	0.481854	0.163233	-6.42535
IHH	3549|NM_002181|577	SI00446859	1.29211	0.030224	1.34843	0.000192072	1.04359	0.0244112	0.541303	-		1.63972	0.0124749	1.82101	0.201005	1.11056	0.122876	0.82477	-		0.644134	0.0608719	0.579211	0.0976334	0.899208	0.173768	-2.9836	Prolif Inhibitor High Confidence
IHH	3549|NM_002181|568	SI00446873	0.982887	0.0100666	0.956654	0.0330674	0.97331	0.0350889	-0.368043			0.636633	0.0933176	0.807979	0.0802358	1.26914	0.224703	2.0509			0.711795	0.212091	0.454983	0.117215	0.639205	0.251781	-3.86443
IHH	3549|NM_002181|376	SI00446866	1.01037	0.0193084	1.1363	0.041085	1.12464	0.0459938	1.59005			0.763348	0.0509566	1.32727	0.035187	1.73875	0.124887	5.6817			0.264752	0.0506198	0.214913	0.0606761	0.811751	0.276789	-5.56664
IHH	3549|NM_002181|577	SI00446859	1.32851	0.0413168	1.38847	0.0882582	1.04514	0.0739595	0.561332			1.72131	0.108609	1.96805	0.368632	1.14334	0.225982	1.07825			0.525124	0.0655708	0.398427	0.0317171	0.758729	0.112356	-4.26544
IL12RB2	3595|NM_001258215|592 // 3595|NM_001258216|592 // 3595|NM_001559|592 // 3595|NR_047583|592 // 3595|NR_047584|592	SI00446936	1.03084	0.041347	0.90665	0.00746169	0.879523	0.0360125	-1.58157	-		1.28724	0.021053	1.29646	0.0659405	1.00717	0.0538097	0.0253886	-		0.345854	0.0444258	0.263083	0.0228915	0.760675	0.118018	-5.22509	-
IL12RB2	3595|NM_001258214|1407 // 3595|NM_001258215|1319 // 3595|NM_001258216|1319 // 3595|NM_001559|1319 // 3595|NR_047583|1319 // 3595|NR_047584|1319	SI00446943	1.25944	0.0160529	1.34033	0.025224	1.06423	0.0241893	0.808355			1.03452	0.0526747	1.24592	0.0225935	1.20435	0.0650953	1.54996			0.620121	0.0059804	0.593642	0.0375089	0.957301	0.0611869	-2.88127
IL12RB2	3595|NM_001258214|1192 // 3595|NM_001258215|1104 // 3595|NM_001258216|1104 // 3595|NM_001559|1104 // 3595|NR_047583|1104 // 3595|NR_047584|1104	SI00446950	1.16178	0.0589033	1.154	0.0137765	0.993302	0.0517385	-0.109359			1.14183	0.0467455	1.42231	0.0570984	1.24564	0.0714222	1.86918			0.40702	0.0677067	0.293896	0.00689502	0.722067	0.121302	-5.00661
IL12RB2	3595|NM_001258214|920 // 3595|NM_001258215|832 // 3595|NM_001258216|832 // 3595|NM_001559|832 // 3595|NR_047583|832 // 3595|NR_047584|832	SI00446957	1.27623	0.0390039	1.03532	0.0321979	0.811233	0.035372	-2.46519			1.32206	0.0540976	0.836476	0.330326	0.632708	0.251195	-2.86978			0.817212	0.0190091	0.597673	0.256862	0.731356	0.314775	-2.85269
INCENP	3619|NM_001040694|3271 // 3619|NM_020238|3259	SI00125559	1.17007	0.136134	0.862812	0.118084	0.737403	0.13246	-3.4205	-		1.2719	0.0916328	1.78327	0.27413	1.40206	0.238025	3.07854	NSF Stimulator High Confidence		0.0478759	0.00320379	0.0253527	0.0016548	0.52955	0.0495022	-6.91071	Prolif Inhibitor Very High Confidence
INCENP	3619|NM_001040694|1255 // 3619|NM_020238|1255	SI00125552	1.37914	0.0783124	1.32638	0.210364	0.961743	0.162014	-0.517711			5.60205	0.242888	6.54861	1.41452	1.16897	0.257537	1.27637			0.0598071	0.00640757	0.0395892	0.0184786	0.661948	0.317006	-6.80977
INCENP	3619|NM_001040694|3280 // 3619|NM_020238|3268	SI00125573	0.958299	0.0152853	0.941641	0.0770394	0.982618	0.0819055	-0.24761			2.76164	0.126462	3.76105	0.680943	1.36189	0.254337	2.76799			0.0584478	0.0044853	0.0497302	0.017927	0.850848	0.313592	-6.73786
INCENP	3619|NM_001040694|2668 // 3619|NM_020238|2656	SI00125566	1.08759	0.0484782	0.858713	0.0569675	0.789558	0.063105	-2.74566			1.54683	0.0735391	2.88938	1.69584	1.86793	1.09992	6.68049			0.0138946	0.00256303	0.0150166	0.000827402	1.08075	0.208062	-6.984
IK	3550|NM_006083|1658	SI00084357	1.51866	0.0359952	1.54886	0.0714694	1.01988	0.0529061	0.234589	-		2.04884	0.182862	2.47657	0.726024	1.20877	0.370417	1.58408	NSF Stimulator High Confidence		0.0576927	0	0.0325684	0.00689502	0.564516	0.119513	-6.85955	Prolif Inhibitor Very High Confidence
IK	3550|NM_006083|1577	SI00084350	1.39653	0.00159146	1.44236	0.0323779	1.03281	0.0232143	0.4019			1.85766	0.0390336	3.79169	1.01224	2.04111	0.546585	8.01943			0.0283933	0.0059804	0.0130664	0.001379	0.460193	0.108417	-6.99783
IK	3550|NM_006083|1494	SI00084343	1.42912	0.0497291	1.18001	0.0216726	0.825693	0.0324883	-2.27809			1.27285	0.158091	2.17109	0.425665	1.7057	0.395876	5.42614			0.0265809	0.00213586	0.0175518	0.00386121	0.660317	0.154649	-6.96602
IK	3550|NM_006083|986	SI00084336	1.36721	0.0154813	1.58831	0.346713	1.16172	0.253932	2.06978			0.990983	0.0163383	1.53254	0.530739	1.54648	0.536175	4.19519			0.0300546	0.00320379	0.0122863	0.000275801	0.4088	0.0445334	-7.00336
IL13	3596|NM_002188|1237	SI00033838	1.26738	0.0473835	1.29427	0.0176518	1.02122	0.0406411	0.251834	-		1.41764	0.170661	1.68551	0.117631	1.18896	0.165444	1.43092	-		0.58327	0.118754	0.394526	0.10177	0.676405	0.222283	-4.2931	Prolif Inhibitor High Confidence
IL13	3596|NM_002188|1227	SI00033845	1.02703	0.0147721	0.991905	0.00252358	0.965803	0.0141071	-0.465174			0.811302	0.0443661	0.960205	0.104053	1.18354	0.143659	1.389			1.14796	0.0454938	0.81148	0.0752936	0.706887	0.0713209	-1.33669
IL13	3596|NM_002188|1114	SI00033852	0.95832	0.035749	0.241779	0.0303533	0.252295	0.0330422	-9.69742			0.743488	0.0334067	0.341112	0.0947726	0.4588	0.129127	-4.21437			0.312477	0.0625806	0.257232	0.133763	0.823204	0.458725	-5.26658
IL13	3596|NM_002188|206	SI00033831	0.697688	0.0772289	0.222095	0.0343836	0.31833	0.0605835	-8.84298			0.456885	0.00884564	0.426744	0.0877846	0.934028	0.192986	-0.540094			0.247988	0.0256303	0.191705	0.071984	0.773042	0.301067	-5.73119
INDO	3620|NM_002164|411	SI02627947	1.15462	0.0445282	1.20186	0.0589324	1.04092	0.0649358	0.506787	-		1.13245	0.117162	1.73713	0.17019	1.53395	0.218567	4.09828	NSF Stimulator High Confidence		0.529504	0.0320379	0.408763	0.100391	0.771973	0.195264	-4.19215	Prolif Inhibitor Very High Confidence
INDO	3620|NM_002164|1316	SI02627954	1.13618	0.0348708	0.818283	0.194264	0.720203	0.172402	-3.64305			1.31756	0.0880701	1.04159	0.325038	0.790545	0.252294	-1.64945			0.594597	0.0758229	0.549373	0.106183	0.923941	0.213945	-3.19516
INDO	3620|NM_002164|1403	SI02627961	1.30012	0.0335692	1.42362	0.0500927	1.09499	0.0477896	1.20638			1.40837	0.00948164	2.2377	0.324309	1.58886	0.230521	4.52279			0.78021	0.0252031	0.483066	0.0763968	0.619148	0.0999399	-3.66531
INDO	3620|NM_002164|1062	SI02627968	1.26766	0.0493937	1.29837	0.0108392	1.02422	0.0408139	0.290712			1.00097	0.0401792	1.34917	0.175985	1.34785	0.18395	2.65945			0.862521	0.194149	0.541767	0.255391	0.628121	0.328123	-3.24909
GRIA2	2891|NM_000826|2991 // 2891|NM_001083619|2991 // 2891|NM_001083620|2502	SI00016485	1.20168	0.082872	1.23563	0.0724296	1.02825	0.0930669	0.342892	-		0.657821	0.0827157	1.24647	0.00234992	1.89484	0.238288	6.88857	NSF Stimulator Very High Confidence		0.497033	0.133064	0.168303	0.0670195	0.338615	0.162479	-5.89713	Prolif Inhibitor Very High Confidence
GRIA2	2891|NM_000826|1731 // 2891|NM_001083619|1731 // 2891|NM_001083620|1242	SI00016492	1.13931	0.0232112	1.20583	0.0569065	1.05839	0.054404	0.732875			1.02025	0.0612199	1.39008	0.0890786	1.36248	0.119612	2.77253			0.435263	0.110637	0.156796	0.132936	0.360234	0.318846	-5.97871
GRIA2	2891|NM_000826|1095 // 2891|NM_001083619|1095 // 2891|NM_001083620|606	SI00016499	1.25485	0.0242933	1.38341	0.000623119	1.10245	0.0213486	1.30292			0.824614	0.101932	1.62652	0.0241961	1.97246	0.24558	7.4887			0.355822	0.00854343	0.234805	0.0755694	0.659894	0.21297	-5.4256
GRIA2	2891|NM_000826|1084 // 2891|NM_001083619|1084 // 2891|NM_001083620|595	SI00016506	0.946299	0.0303143	1.01409	0.110031	1.07164	0.121237	0.904283			0.862942	0.0732711	1.12886	0.161408	1.30816	0.217538	2.35253			0.295713	0.0226401	0.250601	0.0102046	0.847449	0.0734878	-5.31359
GZMH	2999|NM_033423|865	SI00146377	1.00039	0.113035	0.862937	0.0559939	0.862602	0.112395	-1.80051	-		0.681433	0.0940747	0.861664	0.0576608	1.26449	0.193995	2.0149	-		0.162053	0.0501927	0.0893194	0.0286833	0.551174	0.245911	-6.45716	Prolif Inhibitor High Confidence
GZMH	2999|NM_033423|756	SI00146384	0.78627	0.0215591	0.131572	0.0145185	0.167337	0.0190266	-10.7967			0.509495	0.0140438	0.24039	0.0130066	0.471821	0.0286503	-4.11369			0.58176	0.0687746	0.639082	0.0604003	1.09853	0.166267	-2.55908
GZMH	2999|NM_033423|683	SI00146370	1.10129	0.0219862	0.971063	0.127621	0.881754	0.117213	-1.5527			0.72639	0.0212637	0.943744	0.0194675	1.29922	0.0465266	2.28347			0.397657	0.0758229	0.266788	0.0584697	0.670901	0.194895	-5.19882
GZMH	2999|NM_033423|192	SI02647351	1.09352	0.0345917	1.02838	0.0314142	0.940433	0.0413555	-0.793451			1.16262	0.118064	1.27924	0.155027	1.1003	0.173968	0.74549			0.275777	0.102094	0.24046	0.0697776	0.871937	0.410142	-5.3855
HNRPA2B1	3181|NM_002137|1424 // 3181|NM_031243|1460	SI02663479	0.768762	0.000147211	0.721666	0.120821	0.938738	0.157163	-0.815384	-		0.559639	0.0125125	0.54073	0.107914	0.966213	0.194035	-0.291248	-		0.760879	0.189237	0.822791	0.199955	1.08137	0.376023	-1.25649	-
HNRPA2B1	3181|NM_002137|1429 // 3181|NM_031243|1465	SI02663486	1.03892	0.0198763	0.959933	0.22246	0.923976	0.214856	-1.00639			0.842104	0.00435663	0.738325	0.217792	0.876762	0.258668	-0.982852			0.975943	0.0469889	1.04082	0.00303381	1.06648	0.0514421	0.289464
HNRPA2B1	3181|NM_002137|1642 // 3181|NM_031243|1678	SI00033159	1.06364	0.0255144	0.580059	0.143591	0.545352	0.135632	-5.90549			1.0843	0.0480889	0.770847	0.228375	0.71092	0.212967	-2.26507			0.473473	0.00491247	0.486381	0.186993	1.02726	0.395083	-3.6418
HNRPA2B1	3181|NM_002137|1361 // 3181|NM_031243|1397	SI00033152	0.894327	0.00958155	0.662587	0.00475064	0.740878	0.00955101	-3.37553			0.545653	0.014953	0.625184	0.00922891	1.14575	0.0356638	1.09689			0.663013	0.16318	0.495937	0.112251	0.748005	0.250112	-3.57405
IRF2	3660|NM_002199|1658	SI00034118	0.984669	0.0263712	0.526661	0.207724	0.534861	0.211444	-6.04123	-		0.60997	0.00448536	0.503033	0.203627	0.824684	0.333886	-1.38549	-		0.664372	0.0553187	0.786908	0.0526779	1.18444	0.126543	-1.51093	-
IRF2	3660|NM_002199|714	SI00034111	1.11262	0.0488168	1.07022	0.0702167	0.96189	0.0759204	-0.51581			1.1158	0.0142953	1.29974	0.00699539	1.16485	0.0161872	1.24456			0.198451	0.0320379	0.186245	0.0107562	0.938493	0.160913	-5.76991
IRF2	3660|NM_002199|676	SI00034125	1.02006	0.0354738	1.01018	0.0314934	0.990316	0.0462523	-0.147997			0.979594	0.00109523	0.91128	0.0687265	0.930262	0.0701658	-0.569204			1.12697	0.0717648	1.18787	0.001379	1.05404	0.0671317	1.33209
IRF2	3660|NM_002199|538	SI00034132	1.01466	0.00346377	1.03584	0.00747115	1.02087	0.00814625	0.247387			1.24433	0.000777047	1.13553	0.00954537	0.912565	0.00769226	-0.706033			0.810265	0.0433579	0.740493	0.0868772	0.91389	0.117846	-1.84003
HD	3064|NM_002111|12322	SI02627814	0.933487	0.0664794	1.01369	0.0380073	1.08592	0.087398	1.08899	-		0.993967	0.029373	1.46652	0.0159117	1.47542	0.0464464	3.64573	-		0.196034	0.00939777	0.0990704	0.0016548	0.505373	0.0256558	-6.38802	-
HD	3064|NM_002111|4556	SI02627821	0.899048	0.0549273	0.911265	0.0409547	1.01359	0.0768754	0.153139			0.57949	0.0244916	0.759099	0.0724524	1.30994	0.136737	2.36634			0.812379	0.243274	0.591497	0.150311	0.728105	0.285963	-2.89648
HD	3064|NM_002111|10310	SI02662555	0.968931	0.0191899	0.856922	0.0877966	0.884399	0.0922892	-1.51848			0.674594	0.0672835	0.76337	0.00385421	1.1316	0.113009	0.987453			0.453688	0.00469889	0.442111	0.0708808	0.974484	0.156558	-3.9557
HD	3064|NM_002111|11430	SI00032942	0.924845	0.0389523	0.698139	0.0323751	0.754871	0.0472889	-3.19448			0.649562	0.0374267	0.559855	0.0258403	0.861896	0.0636298	-1.09778			0.84621	0.0279797	0.878762	0.270285	1.03847	0.321247	-0.859633
HNRPD	3184|NM_001003810|1772 // 3184|NM_002138|1829 // 3184|NM_031369|1919 // 3184|NM_031370|1976	SI02627891	1.22272	0.0651237	1.35269	0.0412677	1.1063	0.0679045	1.35272	-		0.878702	0.000448014	1.38181	0.0747809	1.57256	0.0851076	4.39678	-		0.460484	0.230032	0.281805	0.00413701	0.611975	0.30584	-5.09235	-
HNRPD	3184|NM_001003810|994 // 3184|NM_002138|1051 // 3184|NM_031369|994 // 3184|NM_031370|1051	SI02653665	1.03711	0.00608501	1.05483	4.40557e-05	1.01709	0.00596772	0.198458			0.886393	0.0591525	0.837504	0.0159239	0.944845	0.0655625	-0.456457			1.13981	0.0724056	1.00845	0.0990124	0.884755	0.103464	0.0599208
HNRPD	3184|NM_001003810|1036 // 3184|NM_002138|1093 // 3184|NM_031369|1036 // 3184|NM_031370|1093	SI00033173	1.17351	0.0136414	1.30589	0.00768407	1.11281	0.0144986	1.43697			0.763048	0.00253239	1.50214	0.0914552	1.9686	0.120033	7.45881			0.506548	0.00384454	0.441526	0.01379	0.871638	0.0280158	-3.95984
HNRPD	3184|NM_001003810|751 // 3184|NM_002138|808 // 3184|NM_031369|751 // 3184|NM_031370|808	SI00033180	0.98968	0.0166994	0.949472	0.115955	0.959372	0.118277	-0.548388			1.01132	0.0275983	0.837437	0.112239	0.828065	0.11326	-1.35935			1.14615	0.113414	1.19314	0.157758	1.04099	0.171918	1.36942
IFNGR2	3460|NM_005534|957	SI02664858	1.05985	0.0293993	0.590375	0.122008	0.557038	0.116151	-5.75428	%GFP Inhibitor High Confidence		0.676062	0.071857	0.539011	0.0376693	0.79728	0.101418	-1.59737	-		0.575114	0.0926962	0.580771	0.121352	1.00984	0.266487	-2.97253	Prolif Inhibitor High Confidence
IFNGR2	3460|NM_005534|1325	SI02664865	1.22203	0.0173834	0.888395	0.0580068	0.726981	0.0485809	-3.55535			0.529168	0.0793292	0.699146	0.0171826	1.32122	0.200712	2.45351			0.551856	0.0405813	0.390041	0.0661921	0.70678	0.130721	-4.3249
IFNGR2	3460|NM_005534|1900	SI00078428	0.661425	0.0533344	0.351157	0.0299272	0.53091	0.0622893	-6.09235			0.227116	0.0159285	0.238826	0.0666511	1.05156	0.302592	0.368611			0.42605	0.0143102	0.356692	0.0333719	0.837208	0.0832233	-4.56136
IFNGR2	3460|NM_005534|836	SI00078421	1.45455	0.0154753	1.47934	0.0290834	1.01704	0.0227348	0.19783			1.17835	0.0925411	1.65298	0.0706062	1.40279	0.125408	3.08419			0.585535	0.0642893	0.554248	0.0402669	0.946567	0.124621	-3.16059
GCLC	2729|NM_001197115|1336 // 2729|NM_001498|1450	SI02780498	0.999455	0.0109974	1.16562	0.0095567	1.16626	0.0160035	2.12857	-		0.850276	0.0323273	1.41749	0.0777283	1.6671	0.111239	5.12773	NSF Stimulator High Confidence		1.06777	0.153782	1.01645	0.00330961	0.951936	0.137135	0.116615	-
GCLC	2729|NM_001197115|2421 // 2729|NM_001498|2535	SI02780974	1.20132	0.019386	1.30908	0.0315741	1.0897	0.0316229	1.13797			0.815264	0.0275978	1.90738	0.0648526	2.33958	0.112251	10.3271			0.887742	0.1918	0.636937	0.163274	0.71748	0.240533	-2.57429
GCLC	2729|NM_001197115|3318 // 2729|NM_001498|3432	SI00425978	1.09429	0.0236084	1.04148	0.134594	0.951744	0.124699	-0.647088			0.833637	0.0625298	0.837069	0.176384	1.00412	0.224589	0.00181287			0.909188	0.0986766	0.842879	0.0347509	0.927067	0.107632	-1.11407
GCLC	2729|NM_001197115|1067 // 2729|NM_001498|1181	SI00425985	0.942605	0.0493509	1.19742	0.0290499	1.27033	0.0733024	3.47513			0.544689	0.00671798	1.54788	0.107178	2.84177	0.199866	14.2098			0.640358	0.00341737	0.488526	0.0471619	0.762895	0.0737617	-3.62659
GPS1	2873|NM_004127|297 // 2873|NM_212492|792	SI02632560	1.4671	0.0134718	1.13536	0.0808798	0.773882	0.0555851	-2.94848	-		1.1829	0.0679215	1.29584	0.0342389	1.09548	0.0692424	0.708219	-		0.368055	0.0489111	0.371709	0.0126868	1.00993	0.138566	-4.45488	-
GPS1	2873|NM_004127|165 // 2873|NM_212492|660	SI02632567	1.09758	0.0282292	0.919542	0.0538805	0.837787	0.0536109	-2.1216			0.917553	0.0881345	1.03855	0.0496288	1.13188	0.121432	0.989587			0.690349	0.0339601	0.826692	0.074742	1.1975	0.123255	-1.22884
GPS1	2873|NM_004127|1847 // 2873|NM_212492|2330	SI00059990	0.968877	0.0247798	0.911786	0.164646	0.941075	0.171631	-0.785138			0.856666	0.0194926	0.702899	0.137169	0.820506	0.161204	-1.4178			1.00147	0.111705	1.21673	0.140383	1.21495	0.194974	1.53674
GPS1	2873|NM_004127|1827 // 2873|NM_212492|2310	SI00059997	1.03972	0.0159728	0.984538	0.00632171	0.946923	0.0157667	-0.709465			1.29923	0.0909088	1.69972	0.221525	1.30825	0.193524	2.35326			0.381648	0.0194363	0.355327	0.0231673	0.931035	0.0770265	-4.57104
GRLF1	2909|NM_004491|3660	SI02664032	0.717096	0.0636059	0.348885	0.0241715	0.486524	0.0547584	-6.66667	-		0.216838	0.0398413	0.19466	0.00814491	0.897721	0.169168	-0.820799	-		0.394334	0.0890653	0.369759	0.076121	0.937679	0.28656	-4.46871	Prolif Inhibitor High Confidence
GRLF1	2909|NM_004491|1561	SI02664025	1.40318	0.0224341	1.44711	0.0206918	1.03131	0.0221208	0.382422			1.08718	0.0172208	1.5107	0.00539709	1.38956	0.0225632	2.98188			0.62888	0.123025	0.513294	0.0159964	0.816203	0.161684	-3.45098
GRLF1	2909|NM_004491|3441	SI00064421	0.959318	0.0427392	0.422133	0.179879	0.440034	0.188529	-7.26822			1.01922	0.0654812	0.517448	0.182798	0.507691	0.182294	-3.83636			0.798938	0.0495519	0.736007	0.12411	0.921232	0.165519	-1.87183
GRLF1	2909|NM_004491|2886	SI00064414	1.45523	0.0378277	1.53059	0.0483522	1.05178	0.043029	0.647336			1.02883	0.0583354	1.51054	0.066262	1.46821	0.105254	3.59			0.55533	0.000640757	0.416564	0.0700534	0.75012	0.12615	-4.13684
IFNA5	3442|NM_002169|576	SI00033481	1.13808	0.0774692	1.25999	0.0458852	1.10712	0.0854691	1.36338	-		1.09913	0.108071	1.66128	0.108755	1.51145	0.178538	3.92428	-		0.717081	0.0089706	0.417929	0.0212366	0.58282	0.0304997	-4.12716	-
IFNA5	3442|NM_002169|427	SI00033488	1.03777	0.065912	0.9631	0.110085	0.928047	0.121354	-0.953711			1.00334	0.131198	1.83062	0.27452	1.82454	0.363017	6.34499			0.0356426	0.00640757	0.0237925	0.000551601	0.66753	0.120998	-6.92178
IFNA5	3442|NM_002169|159	SI00033474	0.950655	0.0470706	0.714099	0.255595	0.751165	0.271422	-3.24243			0.702765	0.0378984	0.524922	0.169232	0.746938	0.244155	-1.9866			0.891367	0.0252031	0.912696	0.220089	1.02393	0.248603	-0.619028
IFNA5	3442|NM_002169|158	SI00033495	1.07558	0.0433578	0.658117	0.214426	0.611869	0.200877	-5.04481			0.920837	0.0127977	0.681529	0.0876926	0.740119	0.0957853	-2.03932			0.690198	0.014951	0.692908	0.20492	1.00393	0.297696	-2.17743
IL15	3600|NM_000585|261 // 3600|NR_037840|737	SI00157423	1.06992	0.00917217	1.10401	0.0352442	1.03186	0.0341079	0.389558	-		0.935118	0.0101382	1.04884	0.279666	1.12161	0.299317	0.910255	-		0.249347	0.0574546	0.209842	0.0490925	0.841566	0.276344	-5.6026	-
IL15	3600|NM_000585|332 // 3600|NM_172175|534 // 3600|NR_037840|808	SI02623803	0.950819	0.026466	0.791445	0.285671	0.832382	0.301339	-2.19153			0.934754	0.0178597	0.754091	0.274712	0.806727	0.294291	-1.52433			0.743662	0.0956864	0.81109	0.00468861	1.09067	0.140477	-1.33946
IL15	3600|NM_000585|223 // 3600|NM_172175|223 // 3600|NR_037840|699	SI00157444	1.07218	0.00878835	0.140782	0.082648	0.131305	0.0770918	-11.2629			0.748453	0.0497824	0.259663	0.0980755	0.346933	0.133054	-5.07928			0.617553	0.0856479	0.66346	0.0888078	1.07434	0.207077	-2.38623
IL15	3600|NM_000585|1208 // 3600|NM_172175|1529 // 3600|NR_037840|1684	SI00157430	1.10591	0.0125987	1.15581	0.0410913	1.04512	0.039017	0.561091			0.655981	0.000902666	1.36846	0.208266	2.08613	0.3175	8.36748			0.376815	0.0489111	0.208867	0.0350267	0.554296	0.117546	-5.60951
IRF4	3662|NM_001195286|3522 // 3662|NM_002460|3525 // 3662|NR_046000|3656	SI00038164	1.21441	0.083872	1.21419	0.017942	0.999814	0.0706138	-0.0250997	-		1.19187	0.0981598	1.19114	0.173948	0.999381	0.167554	-0.0348029	-		0.709831	0.00427172	0.669895	0.069226	0.943739	0.0976897	-2.3406	-
IRF4	0	SI00038157	0.957469	0.051774	0.706575	0.171255	0.737961	0.183259	-3.41328			0.515731	0.0277519	0.556608	0.0387684	1.07926	0.0949926	0.582793			0.621631	0.0469889	0.672431	0.0226156	1.08172	0.0894953	-2.32262
IRF4	3662|NM_001195286|1084 // 3662|NM_002460|1087 // 3662|NR_046000|1084	SI00038150	0.984979	0.0414832	1.1189	0.144886	1.13597	0.15468	1.73659			1.19926	0.0575723	1.53334	0.0655778	1.27857	0.0822041	2.12376			0.641114	0.0501927	0.660729	0.0562633	1.0306	0.119213	-2.40559
IRF4	3662|NM_001195286|345 // 3662|NM_002460|345 // 3662|NR_046000|345	SI00038171	1.43771	0.00902735	1.57365	0.0316342	1.09455	0.0230515	1.2007			2.02601	0.0950007	2.9514	0.0342853	1.45675	0.0703728	3.50141			0.337849	0.0382318	0.251771	0.0135142	0.745218	0.0933365	-5.3053
GCLM	2730|NM_002061|1337	SI00425992	1.05365	0.0501688	1.21861	0.040286	1.15656	0.0670406	2.0031	-		0.974404	0.0239797	1.36012	0.0562047	1.39584	0.067135	3.0305	NSF Stimulator Very High Confidence		1.07049	0.0502952	0.75584	0.163234	0.706066	0.156051	-1.73121	-
GCLM	2730|NM_002061|1610	SI00425999	1.49952	0.00625758	1.70931	0.0565702	1.13991	0.0380243	1.7876			1.28867	0.078682	1.82391	0.26713	1.41534	0.224582	3.18122			0.514048	0.0171311	0.404781	0.0438801	0.787438	0.0893044	-4.22038
GCLM	2730|NM_002061|839	SI00426006	0.918323	0.137519	1.19317	0.0428048	1.29929	0.200074	3.84989			0.621606	0.103171	1.27659	0.0796354	2.05369	0.364142	8.1167			0.902147	0.043267	0.587403	0.147186	0.651116	0.166113	-2.92551
GCLM	2730|NM_002061|1125	SI00426013	1.17446	0.0848436	1.28653	0.430651	1.09543	0.375122	1.21204			0.781555	0.0448824	2.20949	0.902141	2.82705	1.16565	14.096			0.118961	0.021963	0.0432618	0.00852527	0.363663	0.0982022	-6.78373
GNA15	2769|NM_002068|2077	SI00032221	0.981589	0.0214093	0.941719	0.262349	0.959382	0.268087	-0.548264	-		0.985076	0.105733	1.02063	0.338617	1.03609	0.361288	0.24901	-		0.77775	0.0351407	0.675522	0.193072	0.868559	0.251327	-2.3007	Prolif Inhibitor High Confidence
GNA15	2769|NM_002068|1960	SI00032235	1.16017	0.106068	1.16753	0.0158522	1.00634	0.0930124	0.0592978			1.6841	0.265684	2.61299	0.0166694	1.55157	0.244976	4.23447			0.0729918	0.0171311	0.0379427	0.0165491	0.519822	0.257466	-6.82144
GNA15	2769|NM_002068|1185	SI00032228	1.28576	0.0136923	0.708953	0.00581001	0.551388	0.00740927	-5.82739			0.701333	0.0201035	0.738736	0.0464631	1.05333	0.0728057	0.382323			0.384061	0.0744544	0.342016	0.0323459	0.890526	0.192086	-4.66542
GNA15	2769|NM_002068|2076	SI00032242	1.12129	0.0429453	1.06789	0.0623901	0.952374	0.0665317	-0.638934			0.821858	0.0552221	1.04035	0.148821	1.26585	0.200059	2.02542			0.578654	0.0746741	0.479071	0.0777304	0.827906	0.171637	-3.69363
GNG11	2791|NM_004126|851	SI00059962	1.11902	0.156061	0.203618	0.0213546	0.181962	0.0317516	-10.6075	-		0.925121	0.16775	0.442466	0.00481251	0.478279	0.0868811	-4.06376	-		0.201116	0.00285519	0.198401	0.028334	0.986504	0.141579	-5.68372	Prolif Inhibitor High Confidence
GNG11	2791|NM_004126|577	SI00059976	1.23744	0.0272073	1.32175	0.0469867	1.06813	0.0446465	0.858851			1.3788	0.0807295	1.84071	0.00430822	1.33501	0.0782278	2.56013			0.669505	0.0322856	0.561871	0.046889	0.839233	0.0808875	-3.10654
GNG11	2791|NM_004126|919	SI00059955	0.772745	0.0514621	0.255501	0.0623733	0.330641	0.0836661	-8.68368			0.4161	0.0104315	0.272338	0.0208316	0.6545	0.0526841	-2.7013			0.634562	0.0224022	0.659919	0.106817	1.03996	0.172289	-2.41133
GNG11	2791|NM_004126|662	SI00059969	1.30767	0.049244	1.66776	0.0460208	1.27537	0.0595417	3.54037			1.31601	0.17081	2.27582	0.369307	1.72934	0.359351	5.60894			0.302838	0.0368978	0.263826	0.0300892	0.871178	0.145391	-5.21982
GPS2	84461|NM_001005408|4192 // 84461|NM_032442|4198	SI00460775	0.887642	0.0757755	1.0502	0.052934	1.18314	0.117292	2.34694	-		0.876679	0.0399001	1.93793	0.0593567	2.21054	0.121269	9.3294	-		0.189157	0.00395333	0.129431	0.00952825	0.684249	0.0523627	-6.17275	Prolif Inhibitor Very High Confidence
GPS2	84461|NM_001005408|3688 // 84461|NM_032442|3694	SI03208499	1.24996	0.0308785	1.36859	0.0896276	1.0949	0.0766359	1.20523			1.52269	0.0282449	2.418	0.286624	1.58798	0.190526	4.51604			0.429564	0.04744	0.226592	0.0120357	0.527494	0.0646427	-5.48383
GPS2	2874|NM_004489|1065	SI00064386	0.959426	0.112189	0.960051	0.0200895	1.00065	0.118868	-0.0142659			1.30085	0.196374	1.41973	0.0433834	1.09139	0.168096	0.676553			0.62835	0.144516	0.522155	0.0438801	0.830994	0.203482	-3.38815
GPS2	2874|NM_004489|1060	SI00064400	1.2946	0.00653542	1.3286	0.0222387	1.02626	0.0179424	0.317146			1.23048	0.00885208	1.4008	0.154728	1.13843	0.126013	1.04023			0.286376	0.057543	0.286875	0.0601784	1.00174	0.290987	-5.05639
GTF2H3	2967|NM_001516|1001	SI00432068	1.12771	0.0411811	1.37168	0.07086	1.21634	0.0769497	2.77661	-		1.01832	0.0696891	1.30973	0.100124	1.28616	0.131964	2.18245	-		0.822788	0.0351407	0.720025	0.181789	0.875104	0.224082	-1.98516	-
GTF2H3	2967|NM_001516|1348	SI00432075	0.842084	0.048071	1.06245	0.0173794	1.2617	0.0749234	3.36344			0.696954	0.058942	0.854525	0.116236	1.22609	0.196384	1.71798			1.04161	0.146493	1.06027	0.105814	1.01791	0.175542	0.427329
GTF2H3	2967|NM_001516|500	SI00432082	0.848141	0.0598968	0.53234	0.185995	0.627656	0.223733	-4.84054			0.52783	0.0456588	0.42574	0.117518	0.806585	0.233321	-1.52543			0.825428	0.0204256	0.623395	0.0105312	0.755239	0.0226284	-2.67031
GTF2H3	2967|NM_001516|1355	SI00432089	0.978683	0.0526106	0.241541	0.0402971	0.246802	0.0432595	-9.76849			0.616296	0.0141348	0.327527	0.0239262	0.531445	0.040691	-3.6527			0.78241	0.0421689	0.813995	0.120106	1.04037	0.163428	-1.31886
IL15RA	3601|NM_001243539|1516 // 3601|NM_001256765|1465 // 3601|NM_002189|1312 // 3601|NM_172200|1213 // 3601|NR_046362|1222	SI00033873	1.10992	0.0158328	0.21029	0.0399672	0.189464	0.0361104	-10.5104	-		0.819985	0.0443775	0.201082	0.0139681	0.245227	0.0215943	-5.86563	-		1.01396	0.128923	1.21878	0.0275818	1.20199	0.155232	1.55123	-
IL15RA	3601|NM_001243539|1144 // 3601|NM_001256765|1093 // 3601|NM_002189|940 // 3601|NM_172200|841 // 3601|NR_046362|850	SI00033880	0.996853	0.0539739	0.979727	0.112497	0.98282	0.124769	-0.244996			1.08056	0.0492743	1.241	0.112972	1.14848	0.116933	1.11795			0.708175	0.0404119	0.594317	0.0902676	0.839224	0.136165	-2.87648
IL15RA	3601|NM_001243539|1029 // 3601|NM_001256765|978 // 3601|NM_002189|825 // 3601|NM_172200|726 // 3601|NR_046362|735	SI00033859	0.799972	0.0337536	0.963929	0.133528	1.20495	0.174488	2.62925			0.482537	0.0214422	1.51378	0.0948599	3.13714	0.240996	16.4935			0.16757	0.0186685	0.125175	0.0160476	0.747002	0.126874	-6.20292
IL15RA	3601|NM_001243539|482 // 3601|NM_001256765|431 // 3601|NM_002189|278 // 3601|NM_172200|278	SI00033866	1.12781	0.0134942	0.465525	0.0996232	0.412768	0.088471	-7.62102			0.596436	0.045722	0.612261	0.11589	1.02653	0.209635	0.17512			0.354243	0.10081	0.34964	0.147939	0.987007	0.503289	-4.61136
INHBA	3624|NM_002192|1899	SI00033943	1.34851	0.00408099	1.54803	0.1724	1.14796	0.127892	1.89178	-		0.781228	0.0336593	2.47064	0.165587	3.16251	0.251976	16.6896	-		0.0774955	0.0182293	0.0143615	0.0102805	0.18532	0.139638	-6.98865	-
INHBA	0	SI00033957	1.02027	0.0430169	1.18284	0.0773261	1.15934	0.0901856	2.03905			1.05728	0.0763652	1.24152	0.0267787	1.17426	0.0885154	1.31727			1.16942	0.109815	1.01967	0.0368593	0.871941	0.0877369	0.13944
INHBA	3624|NM_002192|1438	SI00033964	1.17896	0.0159902	1.40148	0.0658709	1.18874	0.0581519	2.41949			1.52736	0.0386028	2.33305	0.258519	1.5275	0.173605	4.04842			0.602726	0.0608374	0.354782	0.115091	0.588629	0.199981	-4.5749
INHBA	3624|NM_002192|643	SI00033950	0.941242	0.0283025	1.04465	0.00486363	1.10986	0.0337704	1.39881			1.03793	0.0529576	1.23927	0.0197934	1.19399	0.0638352	1.46981			0.753523	0.049197	0.777825	0.0804886	1.03225	0.126301	-1.57532
ITGA1	3672|NM_181501|2978	SI00161812	0.977847	0.0351669	1.05755	0.036173	1.08151	0.0536775	1.03201	-		0.798746	0.0888146	1.28823	0.036239	1.61281	0.184983	4.708	NSF Stimulator High Confidence		0.190244	0.01779	0.110282	0.00250743	0.579686	0.0557865	-6.30852	Prolif Inhibitor High Confidence
ITGA1	3672|NM_181501|2510	SI00161826	1.37864	0.00353168	1.29711	0.0395394	0.940863	0.0287812	-0.787884			0.78135	0.00475434	1.02241	0.125645	1.30852	0.161003	2.35533			0.345235	0.112231	0.253542	0.0832468	0.734404	0.339326	-5.29274
ITGA1	3672|NM_181501|2226	SI00161819	0.933931	0.0331567	1.08399	0.00940548	1.16067	0.0424194	2.0563			0.96105	0.00926915	1.4672	0.0606753	1.52666	0.0648286	4.04195			0.562968	0.0357996	0.621445	0.00827453	1.10387	0.0717184	-2.68414
ITGA1	3672|NM_181501|1297	SI00161805	0.89138	0.111699	0.502835	0.00592597	0.564108	0.0710004	-5.66279			0.796906	0.189791	0.688115	0.0890163	0.863484	0.234026	-1.08551			0.119272	0.0210844	0.0514768	0.00108655	0.431593	0.0768375	-6.72548
[truncated: 1,608 more rows]

## Sheet: Inhibitors (81 hits)
			Relative %GFP+ cells									Relative Nuclear Specifc Fluorescence (NSF)									Relative Cell Amount
[truncated: 326 more rows]

## Sheet: Stimulators (87 hits)
			Relative %GFP+ cells									Relative Nuclear Specifc Fluorescence (NSF)									Relative Cell Amount
[truncated: 350 more rows]
